# Supplementary material for: 4-{2-[(E)-Cyclo­pentyl­idene]hydrazin-1-yl}benzene­sulfonamide
Source: Acta Crystallogr Sect E Struct Rep Online. 2012 Mar 28;68(Pt 4):o1196. doi: 10.1107/S1600536812012524 (PMC3344133; doi:10.1107/S1600536812012524)
Supplement: Supplementary file 2 [file e-68-o1196-Isup2.hkl]

# 
# h,k,l, Fc-squared, Fo-squared, sigma(Fo-squared) and status flag 
# 
data_I
_shelx_title '  P21/c' 
_shelx_refln_list_code          4 
_shelx_F_calc_maximum      222.67 
_exptl_crystal_F_000       536.00 
_reflns_d_resolution_high  0.7684 
 
loop_ 
 _symmetry_equiv_pos_as_xyz 
 'x, y, z' 
 '-x, y+1/2, -z+1/2' 
 '-x, -y, -z' 
 'x, -y-1/2, z-1/2' 
 
_cell_length_a    14.1173 
_cell_length_b     5.2038 
_cell_length_c    16.4239 
_cell_angle_alpha  90.000 
_cell_angle_beta   94.019 
_cell_angle_gamma  90.000 
 
_shelx_F_squared_multiplier     1.000 
 
loop_ 
 _refln_index_h 
 _refln_index_k 
 _refln_index_l 
 _refln_F_squared_calc 
 _refln_F_squared_meas 
 _refln_F_squared_sigma 
 _refln_observed_status 
   2   0   0     1249.27     1389.73     30.59 o 
   3   0   0      986.18      925.03     31.13 o 
   4   0   0    15376.59    15377.33    143.51 o 
   5   0   0      375.29      324.96     24.35 o 
   6   0   0    10093.21    10682.42    146.51 o 
   7   0   0     9675.88    10622.79    114.76 o 
   8   0   0      999.33     1058.10     39.17 o 
   9   0   0        0.34        6.87      6.51 o 
  12   0   0        1.11       55.30     20.38 o 
  13   0   0      523.44      518.12     50.05 o 
  14   0   0      152.72      340.47     42.56 o 
  15   0   0       27.82      127.52     29.24 o 
  16   0   0      148.20      184.08     34.38 o 
  17   0   0      247.34      284.74     43.49 o 
  18   0   0      182.51      252.47     41.99 o 
   1   1   0       31.05       32.83      7.66 o 
   2   1   0     2107.02     2159.87     50.47 o 
   3   1   0     1060.61     1105.99     15.26 o 
   4   1   0     1190.40     1156.31     24.68 o 
   5   1   0      118.48      126.84      8.30 o 
   6   1   0     2161.03     2226.79     36.93 o 
   7   1   0      182.26      176.24     12.70 o 
   8   1   0      758.14      749.73     25.74 o 
   9   1   0      108.07      101.45     11.40 o 
  10   1   0      923.62      923.87     38.68 o 
  11   1   0     1079.14     1072.49     43.91 o 
  12   1   0      266.57      324.37     25.98 o 
  13   1   0        2.07        2.54      7.30 o 
  14   1   0      345.52      374.89     39.89 o 
  15   1   0       10.71        4.53     10.11 o 
  16   1   0       34.33       27.03     11.31 o 
  17   1   0       69.60       77.72     16.42 o 
  18   1   0       25.03       20.94     17.82 o 
   0   2   0      802.08      814.11     35.85 o 
   1   2   0      189.08      208.21     19.39 o 
   2   2   0     4450.95     4387.60     65.31 o 
   3   2   0     1980.59     2044.56     28.06 o 
   4   2   0       76.76      126.70     12.67 o 
   5   2   0       75.77       34.87     12.67 o 
   6   2   0       64.20       55.73     13.49 o 
   7   2   0      926.63      909.70     22.63 o 
   8   2   0      535.75      503.99     20.29 o 
   9   2   0      863.46      856.96     26.62 o 
  10   2   0     1469.87     1313.75     41.02 o 
  11   2   0      143.21      179.38     33.31 o 
  12   2   0       10.27        0.69      5.89 o 
  13   2   0      125.15      132.18     26.37 o 
  14   2   0       13.06       23.78      7.79 o 
  15   2   0       23.49       19.99     11.45 o 
  16   2   0      128.78      112.90     29.54 o 
  17   2   0      224.04      219.16     43.25 o 
   1   3   0      625.45      619.75     27.30 o 
   2   3   0      791.08      903.38     48.72 o 
   3   3   0       28.78       16.02      6.89 o 
   4   3   0     1807.04     1818.16     35.50 o 
   5   3   0       29.75       45.50     53.46 o 
   6   3   0      613.98      577.20     33.81 o 
   7   3   0       64.43       70.62     17.58 o 
   8   3   0      956.43     1009.23     64.89 o 
   9   3   0     1451.01     1477.16     52.90 o 
  10   3   0      539.19      660.92     56.90 o 
  11   3   0      444.20      394.59     46.22 o 
  12   3   0      125.52      124.23     28.88 o 
  13   3   0      328.64      310.45     44.16 o 
  14   3   0       41.00       63.42     23.82 o 
  15   3   0      157.98      151.96     33.60 o 
  16   3   0       22.50       41.97     20.29 o 
   0   4   0      416.01      388.43     35.31 o 
   1   4   0       10.76       -0.69      6.60 o 
   2   4   0      652.00      659.37     32.73 o 
   3   4   0      258.15      274.08     15.39 o 
   4   4   0        5.63        1.14      4.79 o 
   5   4   0        0.00        1.37      4.96 o 
   6   4   0       32.13       47.44     14.65 o 
   7   4   0       46.01       69.84     20.39 o 
   8   4   0       42.42       49.00     16.77 o 
   9   4   0        0.13       14.29     13.02 o 
  10   4   0      317.64      281.75     40.39 o 
  11   4   0      222.22      183.85     33.49 o 
  12   4   0       39.66       64.57     25.14 o 
  13   4   0        0.67      -17.54     17.54 o 
  14   4   0       55.09      116.26     31.26 o 
   1   5   0     1579.95     1574.47     55.41 o 
   2   5   0      347.52      385.27     27.76 o 
   3   5   0      180.43      190.17     20.06 o 
   4   5   0       14.80       26.30      9.24 o 
   5   5   0      357.40      329.63     26.14 o 
   6   5   0      403.64      410.65     46.26 o 
   7   5   0       50.75       49.63     19.00 o 
   8   5   0      461.71      418.10     49.07 o 
   9   5   0       22.12        1.85     10.33 o 
  10   5   0        2.07       -1.77     10.97 o 
  11   5   0      133.84      117.80     29.54 o 
  12   5   0       16.67       33.13     18.42 o 
   0   6   0        5.32        2.28      8.18 o 
   1   6   0       75.87       75.12     23.97 o 
   2   6   0      224.07      215.98     32.43 o 
   3   6   0      119.78       97.13     22.93 o 
   4   6   0       20.06       15.25     13.54 o 
   5   6   0      258.03      280.27     39.73 o 
   6   6   0       91.55      105.66     26.21 o 
   7   6   0       23.24       19.65     14.61 o 
   8   6   0       16.10       59.12     21.95 o 
 -18   1   1        0.12       11.53     13.32 o 
 -17   1   1      274.24      216.48     41.18 o 
 -16   1   1      152.05      144.30     27.64 o 
 -15   1   1      309.26      350.86     48.23 o 
 -14   1   1      326.48      318.85     27.35 o 
 -13   1   1      329.16      295.20     25.82 o 
 -12   1   1      353.98      384.30     27.68 o 
 -11   1   1        0.15        3.71      6.38 o 
 -10   1   1      836.89      794.44     29.76 o 
  -9   1   1      153.88      173.53     13.61 o 
  -8   1   1      193.81      175.79     12.67 o 
  -7   1   1     1628.71     1713.19     35.06 o 
  -6   1   1      307.00      345.39     14.65 o 
  -5   1   1     2134.69     2009.00     30.50 o 
  -4   1   1      261.89      263.94     15.48 o 
  -3   1   1     3587.04     3446.74     73.92 o 
  -2   1   1       53.60       42.12     11.02 o 
  -1   1   1     2075.08     1990.34     49.14 o 
   0   1   1    20142.40    19257.04     71.23 o 
   1   1   1       75.61       68.57      4.53 o 
   2   1   1     4802.22     4393.64     35.47 o 
   3   1   1     1307.75     1316.77     20.13 o 
   4   1   1     1239.97     1144.02     21.56 o 
   5   1   1     1942.62     2063.45     40.43 o 
   6   1   1      869.25      785.49     22.87 o 
   7   1   1      869.48      907.44     26.65 o 
   8   1   1      611.44      576.05     23.03 o 
   9   1   1       12.91        4.50      5.33 o 
  10   1   1       25.95       37.37     16.17 o 
  11   1   1       32.54       25.67      8.91 o 
  12   1   1       11.63       24.18      9.48 o 
  13   1   1        3.79       15.77     32.47 o 
  14   1   1        3.89       -8.29      8.39 o 
  15   1   1       46.89       47.50     12.98 o 
  16   1   1      104.69       92.48     27.80 o 
  17   1   1       85.68       83.30     19.75 o 
  18   1   1      198.34      284.27     48.85 o 
 -17   2   1        9.04       23.21     16.04 o 
 -16   2   1       70.31       82.01     23.02 o 
 -15   2   1       44.95       86.51     26.70 o 
 -14   2   1        9.16       11.44     10.01 o 
 -13   2   1      109.86      117.11     15.74 o 
 -12   2   1        7.79       -1.41      5.02 o 
 -11   2   1      978.19     1040.61     37.90 o 
 -10   2   1      591.25      634.77     23.71 o 
  -9   2   1     1380.03     1311.18     31.15 o 
  -8   2   1      193.10      210.16     11.37 o 
  -7   2   1      781.86      751.42     18.19 o 
  -6   2   1      425.69      438.36     22.69 o 
  -5   2   1      486.58      184.39    251.88 o 
  -4   2   1     1433.61     1434.40     70.80 o 
  -3   2   1      119.02      119.31     12.85 o 
  -2   2   1     1520.53     1490.50     40.42 o 
  -1   2   1      338.74      403.58     17.63 o 
   0   2   1      110.24       74.21      8.22 o 
   1   2   1      271.22      316.70     15.74 o 
   2   2   1        8.66        9.69      3.46 o 
   3   2   1      226.28      283.40     11.73 o 
   4   2   1      835.12      877.38     21.67 o 
   5   2   1      104.82      144.25     10.28 o 
   6   2   1      480.53      438.77     18.41 o 
   7   2   1       14.87       16.02      5.48 o 
   8   2   1       88.56       81.90      8.62 o 
   9   2   1       22.46       38.36      7.52 o 
  10   2   1      547.65      568.58     28.59 o 
  11   2   1      750.57      728.31     33.91 o 
  12   2   1       26.35       40.27     18.77 o 
  13   2   1        3.64       10.98      7.29 o 
  14   2   1      471.97      417.28     29.48 o 
  15   2   1       63.80       79.99     27.42 o 
  16   2   1       79.73      145.60     34.65 o 
  17   2   1      112.57       66.00     26.11 o 
 -16   3   1       60.79       45.82     22.51 o 
 -15   3   1       26.53       23.17     16.36 o 
 -14   3   1      144.65      138.11     31.81 o 
 -13   3   1       75.40      151.44     32.25 o 
 -12   3   1        2.75        0.66      9.33 o 
 -11   3   1      394.50      383.23     45.35 o 
 -10   3   1     1110.88     1080.25     47.39 o 
  -9   3   1      862.43      807.46     38.81 o 
  -8   3   1      149.72      141.13     15.98 o 
  -7   3   1      590.77      543.99     47.57 o 
  -6   3   1        2.00       -1.24      9.73 o 
  -5   3   1      538.75      490.73     42.49 o 
  -4   3   1       43.93       45.96      5.46 o 
  -3   3   1     3669.67     1208.85   1846.05 o 
  -2   3   1        2.99        4.60      4.93 o 
  -1   3   1       62.74       65.39      9.84 o 
   0   3   1      109.37      119.02     17.33 o 
   1   3   1     1189.08     1197.26     46.96 o 
   2   3   1      438.25      440.26     23.60 o 
   3   3   1       70.09      108.29     10.16 o 
   4   3   1        0.70        0.57      3.10 o 
   5   3   1      131.27      122.51     10.76 o 
   6   3   1      158.58      159.45     11.09 o 
   7   3   1       26.19       29.95     13.67 o 
   8   3   1     1273.32     1151.55     69.01 o 
   9   3   1      190.31      161.93     29.20 o 
  10   3   1      286.02      277.65     37.45 o 
  11   3   1       15.70       22.23     11.19 o 
  12   3   1      196.42      189.76     33.70 o 
  13   3   1       76.96       62.86     22.45 o 
  14   3   1       40.78       49.03     20.11 o 
  15   3   1      322.31      442.45     55.55 o 
  16   3   1        1.65       -7.17     42.17 o 
 -14   4   1       99.70      149.75     36.03 o 
 -13   4   1      169.27      252.53     41.74 o 
 -12   4   1      104.73      114.24     28.63 o 
 -11   4   1      612.51      690.99     65.11 o 
 -10   4   1      121.71      120.33     27.97 o 
  -9   4   1      400.31      404.44     47.21 o 
  -8   4   1     1142.90     1105.56     75.15 o 
  -7   4   1      130.04      123.05     25.23 o 
  -6   4   1      950.51      933.18     64.46 o 
  -5   4   1       40.48       20.96     12.51 o 
  -4   4   1     2159.39     2112.14     80.17 o 
  -3   4   1       73.73       57.66     18.20 o 
  -2   4   1     1757.23     1811.73     53.15 o 
  -1   4   1     1075.51      994.30     39.60 o 
   0   4   1     1520.84     1467.29     47.80 o 
   1   4   1     1080.64     1019.13     40.42 o 
   2   4   1       13.88       31.36      9.35 o 
   3   4   1      739.11      758.04     30.39 o 
   4   4   1      298.59      310.27     17.08 o 
   5   4   1      679.36      671.39     26.59 o 
   6   4   1       20.31       24.76     13.61 o 
   7   4   1     1121.10     1086.45     69.07 o 
   8   4   1      425.39      388.18     43.43 o 
   9   4   1        5.74       -3.13     11.89 o 
  10   4   1        3.74       19.63     15.64 o 
  11   4   1      138.76      155.91     30.88 o 
  12   4   1      265.89      343.97     47.12 o 
  13   4   1       91.90      120.81     28.85 o 
  14   4   1      205.12      218.81     40.96 o 
 -12   5   1       33.65       81.37     25.63 o 
 -11   5   1       87.35       54.38     22.19 o 
 -10   5   1       19.75       21.31     16.13 o 
  -9   5   1       45.88       65.69     23.43 o 
  -8   5   1        7.63      -15.11     15.11 o 
  -7   5   1       23.69       25.50     15.54 o 
  -6   5   1       26.52       26.68      8.88 o 
  -5   5   1       77.68       68.55     27.08 o 
  -4   5   1        2.15        4.77      5.65 o 
  -3   5   1      142.58      164.66     17.92 o 
  -2   5   1      546.96      595.75     33.76 o 
  -1   5   1      154.78      129.94     16.27 o 
   0   5   1       42.49       63.64     16.02 o 
   1   5   1      315.27      315.87     24.96 o 
   2   5   1      766.78      800.22     40.23 o 
   3   5   1       25.74       16.13      7.61 o 
   4   5   1      424.64      461.21     31.45 o 
   5   5   1       61.51       44.34     15.62 o 
   6   5   1       88.46       62.65     19.53 o 
   7   5   1        0.57      -12.03     12.03 o 
   8   5   1      142.49      168.01     31.65 o 
   9   5   1      244.07      201.58     35.08 o 
  10   5   1       34.06       16.85     11.87 o 
  11   5   1      104.46       88.94     25.51 o 
  12   5   1      199.27      224.03     39.65 o 
  -8   6   1       25.72       27.60     17.20 o 
  -7   6   1        0.07       11.37     14.45 o 
  -6   6   1       61.94       92.38     25.70 o 
  -5   6   1        4.28       15.25     12.36 o 
  -4   6   1       86.64      101.41     23.59 o 
  -3   6   1       60.35       19.03     12.35 o 
  -2   6   1      172.37      155.95     28.81 o 
  -1   6   1      284.62      273.67     37.23 o 
   0   6   1        7.94       12.86     14.46 o 
   1   6   1      264.11      250.70     31.12 o 
   2   6   1       45.59       42.70     12.13 o 
   3   6   1       44.66       57.82     27.37 o 
   4   6   1       80.68      104.24     23.93 o 
   5   6   1       66.17       95.03     23.71 o 
   6   6   1       40.12       65.32     20.44 o 
   7   6   1       20.71       22.15     13.39 o 
   8   6   1        1.13      -11.71     11.71 o 
 -18   0   2      237.69      316.37     45.45 o 
 -17   0   2       86.09      102.00     26.25 o 
 -16   0   2       17.76        8.72     12.74 o 
 -12   0   2      279.10      333.47     38.11 o 
 -11   0   2      659.83      640.12     49.44 o 
 -10   0   2      386.36      428.03     38.74 o 
  -9   0   2      377.89      393.89     31.97 o 
  -8   0   2     1971.10     1851.98     51.60 o 
  -7   0   2      836.94      856.10     32.99 o 
  -6   0   2      140.93      134.14     12.51 o 
  -5   0   2     3785.32     3788.85     57.71 o 
  -4   0   2      877.62      811.70     34.30 o 
  -3   0   2     6263.00     6256.24     58.83 o 
  -2   0   2     3026.12     2905.24     48.69 o 
  -1   0   2      459.03      458.73     17.07 o 
   0   0   2      860.30      865.52     22.66 o 
   1   0   2     1775.80     1704.92     36.86 o 
   2   0   2     2315.02     2157.75     47.90 o 
   3   0   2    11331.34    11002.80    123.36 o 
   4   0   2      118.98       87.30     14.42 o 
   5   0   2     6278.35     6285.75    113.83 o 
   6   0   2      316.47      281.40     27.43 o 
   7   0   2     1550.40     1593.24     67.00 o 
   8   0   2      427.35      409.83     36.89 o 
   9   0   2      238.41      237.72     26.74 o 
  10   0   2      794.44      862.81     59.34 o 
  11   0   2        0.54        0.35     11.78 o 
  12   0   2      939.37     1056.20     69.28 o 
  13   0   2        0.13      -11.95     13.38 o 
  14   0   2      189.87      154.11     29.23 o 
  15   0   2      269.50      355.53     45.83 o 
  16   0   2        0.12       16.56     16.28 o 
  17   0   2      134.99      161.75     33.51 o 
  18   0   2       21.13      -20.46     20.46 o 
 -18   1   2       17.57       47.85     26.17 o 
 -16   1   2        5.78       11.22      7.64 o 
 -15   1   2       55.21       49.45     12.60 o 
 -14   1   2       85.75       91.11     15.33 o 
 -13   1   2        6.17        9.19      7.66 o 
 -12   1   2      315.81      332.01     25.80 o 
 -11   1   2      598.06      585.35     32.38 o 
 -10   1   2        1.67        8.04      8.23 o 
  -9   1   2      256.18      272.79     21.88 o 
  -8   1   2      432.85      450.44     26.09 o 
  -7   1   2     1451.29     1455.06     52.75 o 
  -6   1   2       95.03       82.86     10.19 o 
  -5   1   2      704.95      650.52     25.98 o 
  -4   1   2      486.81      503.64     18.97 o 
  -3   1   2      523.11      509.51     16.14 o 
  -2   1   2      290.64      297.56     22.70 o 
  -1   1   2        8.08        6.92     10.26 o 
   0   1   2     5405.63     5850.89     73.55 o 
   1   1   2     4175.23     4017.76     32.05 o 
   2   1   2      142.95      126.49      6.02 o 
   3   1   2      564.17      573.79     13.35 o 
   4   1   2     1337.72     1381.99     28.51 o 
   5   1   2        3.25        2.98      4.15 o 
   6   1   2        1.77        0.32      5.11 o 
   7   1   2      231.03      215.25     13.70 o 
   8   1   2      100.52      115.25     11.03 o 
   9   1   2      592.56      575.54     24.97 o 
  10   1   2       16.20       16.20      8.34 o 
  11   1   2      155.32      128.42     26.05 o 
  12   1   2       89.64       75.20     22.13 o 
  13   1   2       17.09        7.61      8.21 o 
  14   1   2      442.59      498.29     36.12 o 
  15   1   2      147.68      188.79     23.58 o 
  16   1   2       32.14       35.11     12.51 o 
  17   1   2        0.48       14.10      9.64 o 
 -17   2   2        6.44       -6.48     15.15 o 
 -16   2   2        0.74        7.54     12.14 o 
 -15   2   2      356.79      385.80     50.04 o 
 -14   2   2       52.11       48.09     10.88 o 
 -13   2   2      322.49      316.53     22.89 o 
 -12   2   2      350.21      343.36     23.61 o 
 -11   2   2       11.10       13.61     17.98 o 
 -10   2   2       70.16       61.26      9.62 o 
  -9   2   2      555.86      538.88     19.18 o 
  -8   2   2     1094.84     1038.71     36.46 o 
  -7   2   2       65.08       79.79     11.04 o 
  -6   2   2      920.37      884.93     38.89 o 
  -5   2   2       33.63       30.05      6.39 o 
  -4   2   2      710.31      688.51     31.41 o 
  -3   2   2      323.93      418.85     29.79 o 
  -2   2   2      726.27      775.88     21.23 o 
  -1   2   2      311.40      291.53     13.67 o 
   0   2   2     3140.49     3290.44     57.29 o 
   1   2   2      916.54      976.36     26.90 o 
   2   2   2       12.64       17.83      3.58 o 
   3   2   2      206.22      209.23     10.72 o 
   4   2   2      109.29      141.28      9.49 o 
   5   2   2      321.92      358.43     21.95 o 
   6   2   2      107.91      122.34      8.90 o 
   7   2   2        2.35       -0.16      5.20 o 
   8   2   2        2.53        2.92      5.43 o 
   9   2   2      160.75      135.87     14.29 o 
  10   2   2      347.87      326.05     22.52 o 
  11   2   2      118.47      131.80     28.19 o 
  12   2   2        6.10       10.56      8.16 o 
  13   2   2      209.04      198.76     17.99 o 
  14   2   2       71.45       75.23     15.41 o 
  15   2   2      161.51      157.10     20.95 o 
  16   2   2        6.15      -12.07     15.05 o 
  17   2   2       49.31      105.46     32.82 o 
 -16   3   2       77.14       32.05     20.99 o 
 -15   3   2       17.67        8.86     14.11 o 
 -14   3   2      211.58      272.44     43.64 o 
 -13   3   2       27.58       36.52     16.55 o 
 -12   3   2      230.81      221.29     37.02 o 
 -11   3   2       35.90       45.85     16.35 o 
 -10   3   2       87.01       56.22     11.98 o 
  -9   3   2      373.54      311.24     23.95 o 
  -8   3   2       79.00       86.15     12.21 o 
  -7   3   2     1083.99     1031.91     38.09 o 
  -6   3   2        2.40       11.29     11.00 o 
  -5   3   2      454.27      462.68     31.46 o 
  -4   3   2      196.25      196.12     26.93 o 
  -3   3   2      167.25      178.14     25.36 o 
  -2   3   2      524.34      512.37     23.31 o 
  -1   3   2      951.51      939.28     31.66 o 
   0   3   2      422.50      400.45     21.32 o 
   1   3   2       73.56       72.38     13.07 o 
   2   3   2     1123.00     1084.62     32.29 o 
   3   3   2      662.35      716.80     22.82 o 
   4   3   2      236.22      219.63     15.68 o 
   5   3   2        4.75        2.25      4.37 o 
   6   3   2      113.03      112.41     10.07 o 
   7   3   2      313.98      285.24     18.81 o 
   8   3   2       32.01       29.59     13.93 o 
   9   3   2       51.76       52.52     18.23 o 
  10   3   2       47.04       52.41      9.47 o 
  11   3   2       94.29       90.99     11.41 o 
  12   3   2      114.88      109.56     17.61 o 
  13   3   2       15.28       23.82     17.33 o 
  14   3   2      179.86      219.17     37.80 o 
  15   3   2       18.16       15.73     10.27 o 
  16   3   2      314.64      350.52     57.10 o 
 -14   4   2       65.32       95.16     25.71 o 
 -13   4   2       20.06        3.05     15.12 o 
 -12   4   2        3.85       18.04     15.46 o 
 -11   4   2      102.30       94.71     25.95 o 
 -10   4   2        0.15       25.07     15.48 o 
  -9   4   2      202.57      144.13     29.95 o 
  -8   4   2      583.44      573.14     31.48 o 
  -7   4   2       41.27       43.00     16.76 o 
  -6   4   2       47.66       43.10     18.17 o 
  -5   4   2        4.65        0.19      9.79 o 
  -4   4   2        0.81       -1.34      2.24 o 
  -3   4   2       54.47       49.22      9.08 o 
  -2   4   2      125.83      120.27     14.16 o 
  -1   4   2        1.90       -6.19     11.61 o 
   0   4   2      352.21      386.78     24.32 o 
   1   4   2       18.12       12.75      7.23 o 
   2   4   2       45.86       52.94     10.93 o 
   3   4   2        0.20        2.22      5.05 o 
   4   4   2      367.11      397.77     32.70 o 
   5   4   2       12.07        5.01      5.56 o 
   6   4   2       53.03       47.32      8.42 o 
   7   4   2       12.10       14.00      5.07 o 
   8   4   2       18.07       33.52     15.64 o 
   9   4   2        0.36       -8.76     12.66 o 
  10   4   2       89.36       58.90     19.16 o 
  11   4   2       82.87       64.64     20.46 o 
  12   4   2        3.34        1.56     11.51 o 
  13   4   2       11.62       26.74     15.17 o 
  14   4   2        7.31       25.64     18.36 o 
 -12   5   2       13.16        9.25     14.78 o 
 -11   5   2       33.60       18.89     15.42 o 
 -10   5   2      210.75      213.43     38.49 o 
  -9   5   2       34.02       37.10     18.37 o 
  -8   5   2       15.17       22.02     13.33 o 
  -7   5   2      108.74      102.78     23.92 o 
  -6   5   2        5.13        7.60     15.74 o 
  -5   5   2       98.69       93.20     13.65 o 
  -4   5   2      257.04      260.33     23.88 o 
  -3   5   2      208.57      192.35     17.63 o 
  -2   5   2      245.81      245.01     21.00 o 
  -1   5   2        1.82       -6.28      6.28 o 
   0   5   2      317.51      318.06     24.71 o 
   1   5   2      274.62      268.28     23.27 o 
   2   5   2      291.24      303.55     19.49 o 
   3   5   2      201.40      203.86     21.24 o 
   4   5   2      890.06      822.13     42.05 o 
   5   5   2        0.14       -8.53      9.55 o 
   6   5   2      178.53      192.94     30.00 o 
   7   5   2       49.34       46.63     16.41 o 
   8   5   2       63.80       29.39     15.13 o 
   9   5   2       68.93       66.04     21.58 o 
  10   5   2        1.34       14.49     13.30 o 
  11   5   2      129.29      111.95     28.38 o 
  12   5   2        5.29        3.06     14.32 o 
  -8   6   2       72.82      113.40     31.61 o 
  -7   6   2       21.17       17.41     14.94 o 
  -6   6   2       52.01      114.70     29.19 o 
  -5   6   2       28.72       51.75     20.87 o 
  -4   6   2      221.73      142.23     29.61 o 
  -3   6   2        2.83       -8.13     17.12 o 
  -2   6   2       36.86       59.03     19.72 o 
  -1   6   2       46.06       50.97     19.24 o 
   0   6   2        1.05       16.33     13.96 o 
   1   6   2       16.89       28.72     13.14 o 
   2   6   2        1.94        8.25     11.41 o 
   3   6   2        3.77        2.79      8.19 o 
   4   6   2       96.42      102.02     15.91 o 
   5   6   2       10.16       27.63     14.75 o 
   6   6   2      101.63      178.65     30.30 o 
   7   6   2        0.12        4.56      8.32 o 
   8   6   2      198.69      207.81     35.94 o 
 -17   1   3        6.00       11.14     11.46 o 
 -16   1   3      342.07      403.60     33.20 o 
 -15   1   3      187.13      183.51     31.17 o 
 -14   1   3       15.66       26.36     10.63 o 
 -13   1   3       43.18       58.57     12.06 o 
 -12   1   3       45.31       86.91     23.04 o 
 -11   1   3     1321.29     1426.70     77.78 o 
 -10   1   3      506.15      480.94     30.58 o 
  -9   1   3     1181.77     1063.74     42.48 o 
  -8   1   3        0.94        3.38      5.98 o 
  -7   1   3     4301.29     4455.91     58.55 o 
  -6   1   3      903.53      910.18     24.44 o 
  -5   1   3     1436.03     1450.21     27.66 o 
  -4   1   3      917.55      791.61     17.91 o 
  -3   1   3     3396.23     3379.26     24.49 o 
  -2   1   3      553.93      505.91     11.38 o 
  -1   1   3     1637.83     1760.33     26.84 o 
   0   1   3    23546.30    22943.07    129.88 o 
   1   1   3      326.29      394.54     10.63 o 
   2   1   3      959.78      882.26     17.16 o 
   3   1   3      153.79      116.54      6.40 o 
   4   1   3       23.33       16.23      3.39 o 
   5   1   3      117.92       99.35      7.08 o 
   6   1   3      221.85      231.69     33.33 o 
   7   1   3     1878.18     1863.44     99.26 o 
   8   1   3      163.85      209.97     15.55 o 
   9   1   3        4.69        7.67     10.02 o 
  10   1   3     1145.63     1084.98     45.95 o 
  11   1   3       63.62       50.67     12.64 o 
  12   1   3      268.80      327.06     28.04 o 
  13   1   3      161.43      133.10     20.27 o 
  14   1   3      273.26      276.40     28.19 o 
  15   1   3      151.77      167.40     33.37 o 
  16   1   3       54.19       73.99     17.19 o 
  17   1   3      522.37      519.35     41.19 o 
 -17   2   3      113.34      161.50     36.21 o 
 -16   2   3        0.03       13.87     16.92 o 
 -15   2   3      169.10      202.36     36.73 o 
 -14   2   3      136.73      143.90     31.19 o 
 -13   2   3      112.19       98.30     14.41 o 
 -12   2   3      116.05      134.16     14.30 o 
 -11   2   3      401.94      444.92     23.28 o 
 -10   2   3       77.03       64.29      7.64 o 
  -9   2   3      186.31      161.92     10.24 o 
  -8   2   3      939.82      885.12     19.61 o 
  -7   2   3      361.84      344.64     21.14 o 
  -6   2   3      988.54      946.32     59.69 o 
  -5   2   3      194.98      184.88     12.84 o 
  -4   2   3     1459.05     1416.69     56.66 o 
  -3   2   3        9.19       16.54      3.27 o 
  -2   2   3     1141.09     1227.37     39.23 o 
  -1   2   3     2246.43     2171.86     26.40 o 
   0   2   3       41.09       37.13      4.12 o 
   1   2   3      105.91       90.85      6.53 o 
   2   2   3      111.10      102.06      7.44 o 
   3   2   3     1645.08     1724.72     31.64 o 
   4   2   3      415.94      428.59     14.11 o 
   5   2   3       11.44        7.89      4.76 o 
   6   2   3      151.70      133.14      9.96 o 
   7   2   3      105.27      118.90     10.07 o 
   8   2   3       52.61       64.44     11.12 o 
   9   2   3      244.72      232.38     19.50 o 
  10   2   3      500.57      493.39     28.75 o 
  11   2   3      547.97      546.76     27.63 o 
  12   2   3       15.48       18.96      7.09 o 
  13   2   3       61.58       63.12     24.46 o 
  14   2   3        4.15       13.92      8.28 o 
  15   2   3       11.36       14.64      9.35 o 
  16   2   3      155.58      164.27     39.48 o 
  17   2   3       40.80       48.17     19.80 o 
 -16   3   3        7.99       39.57     21.61 o 
 -15   3   3      139.80      160.30     34.90 o 
 -14   3   3        8.71        5.33     14.74 o 
 -13   3   3      213.06      242.43     39.78 o 
 -12   3   3      612.55      603.47     60.40 o 
 -11   3   3       14.93       26.17     14.67 o 
 -10   3   3      854.95      862.93     41.21 o 
  -9   3   3      516.60      481.23     29.53 o 
  -8   3   3     1596.84     1568.71     48.97 o 
  -7   3   3      268.11      250.94     21.01 o 
  -6   3   3      632.79      590.78     25.80 o 
  -5   3   3       21.56       17.37      8.27 o 
  -4   3   3       46.24       32.38     11.79 o 
  -3   3   3     1508.08     1564.02     26.27 o 
  -2   3   3      427.77      494.46     16.35 o 
  -1   3   3      256.53      265.29     15.68 o 
   0   3   3     1188.80     1287.07     86.59 o 
   1   3   3      118.74      121.87     11.00 o 
   2   3   3      148.05      175.13     14.38 o 
   3   3   3      457.51      521.84     19.76 o 
   4   3   3       44.48       28.53     19.81 o 
   5   3   3        6.13       -1.22      5.03 o 
   6   3   3       20.41       28.30      7.71 o 
   7   3   3      263.03      201.21     17.14 o 
   8   3   3        0.31       10.02      6.25 o 
   9   3   3       18.02        6.67      4.65 o 
  10   3   3      601.57      548.09     27.82 o 
  11   3   3       49.79       48.37      9.51 o 
  12   3   3       81.08       81.29     11.41 o 
  13   3   3        3.95        9.04     12.00 o 
  14   3   3       48.84       62.20     24.03 o 
  15   3   3        1.14      -13.93     17.42 o 
  16   3   3       20.17        7.82     17.26 o 
 -14   4   3      118.92       80.09     26.54 o 
 -13   4   3       80.27       48.14     20.63 o 
 -12   4   3       30.44       -7.58     15.92 o 
 -11   4   3       94.81      117.18     29.65 o 
 -10   4   3      288.31      276.45     41.26 o 
  -9   4   3        5.88        0.55     12.56 o 
  -8   4   3      208.22      207.37     34.50 o 
  -7   4   3      222.22      205.32     18.87 o 
  -6   4   3      197.85      196.27     31.94 o 
  -5   4   3      512.77      436.85     24.55 o 
  -4   4   3       27.98       26.76      8.04 o 
  -3   4   3      882.78      879.04     30.53 o 
  -2   4   3       81.83       76.87      8.27 o 
  -1   4   3      492.97      488.78     25.53 o 
   0   4   3      281.59      281.16     20.22 o 
   1   4   3     2983.44     3097.58     68.63 o 
   2   4   3     2224.29     2234.77     53.99 o 
   3   4   3       29.74       35.93      6.22 o 
   4   4   3     1231.22     1219.43     40.58 o 
   5   4   3      137.87      165.80     13.38 o 
   6   4   3     1217.28     1221.74     43.67 o 
   7   4   3       17.94       20.21      7.80 o 
   8   4   3     1407.21     1376.98     79.01 o 
   9   4   3      530.94      594.50     53.85 o 
  10   4   3       76.65       58.68     19.09 o 
  11   4   3      294.27      289.75     41.28 o 
  12   4   3      223.97      242.36     38.49 o 
  13   4   3      164.13      168.82     26.80 o 
  14   4   3       79.10      160.37     26.71 o 
 -12   5   3      142.47      187.33     40.60 o 
 -11   5   3       10.79       11.03     11.77 o 
 -10   5   3        1.01       -5.89     15.16 o 
  -9   5   3      283.16      327.75     47.15 o 
  -8   5   3      189.08      205.89     36.44 o 
  -7   5   3        7.04       12.14     10.27 o 
  -6   5   3       10.63       -2.57     12.82 o 
  -5   5   3        7.17        3.43     12.86 o 
  -4   5   3      244.81      235.08     18.97 o 
  -3   5   3       17.86       13.15      4.68 o 
  -2   5   3      948.79      970.57     44.33 o 
  -1   5   3      142.43      127.87     12.05 o 
   0   5   3       56.00       73.18     11.62 o 
   1   5   3       24.05       34.87      9.41 o 
   2   5   3      201.15      202.72     20.51 o 
   3   5   3      440.53      413.09     29.33 o 
   4   5   3        1.42       32.19     13.55 o 
   5   5   3      256.42      360.26     38.47 o 
   6   5   3       74.06       74.40     18.32 o 
   7   5   3       56.78       58.36     19.11 o 
   8   5   3       80.97       91.03     22.41 o 
   9   5   3      203.68      157.81     31.00 o 
  10   5   3       17.08       -5.98     12.16 o 
  11   5   3        3.38       56.85     20.76 o 
  -8   6   3      297.12      355.01     51.04 o 
  -7   6   3        7.52        9.93     10.65 o 
  -6   6   3      175.83      158.97     32.45 o 
  -5   6   3       56.67       55.07     20.58 o 
  -4   6   3        7.33       33.39     19.27 o 
  -3   6   3        0.08        0.26     12.79 o 
  -2   6   3      103.99       74.86     23.08 o 
  -1   6   3      722.37      745.05     65.52 o 
   0   6   3       13.59        6.86     11.33 o 
   1   6   3       91.43       92.34     16.81 o 
   2   6   3       14.18       12.36      7.95 o 
   3   6   3       47.02       46.56     18.23 o 
   4   6   3       51.15       34.20     16.10 o 
   5   6   3        0.22       21.95     15.45 o 
   6   6   3      103.32       87.20     15.43 o 
   7   6   3       23.71       27.45     15.15 o 
 -18   0   4      213.38      176.13     33.29 o 
 -15   0   4       40.60       57.72     20.13 o 
 -14   0   4      305.30      392.45     44.36 o 
 -13   0   4      732.32      638.45     53.93 o 
 -12   0   4      325.60      337.62     37.86 o 
 -11   0   4     1381.09     1351.55     71.41 o 
 -10   0   4      982.74      959.46     57.84 o 
  -9   0   4        6.20        9.51      6.50 o 
  -8   0   4      325.15      276.91     20.78 o 
  -7   0   4     7192.46     7724.64    100.06 o 
  -6   0   4      712.03      771.77     29.91 o 
  -5   0   4      162.01      144.34     12.29 o 
  -4   0   4     2517.03     2493.91     51.87 o 
  -3   0   4     1696.76     1682.94     35.03 o 
  -2   0   4      269.60      203.44     11.50 o 
  -1   0   4     2535.35     2648.52     54.79 o 
   0   0   4    49583.72    48453.76    237.42 o 
   1   0   4      549.64      554.67     28.22 o 
   2   0   4     1193.94     1048.53     41.69 o 
   3   0   4     1666.02     1604.09     55.23 o 
   4   0   4     3829.16     3824.21     90.05 o 
   5   0   4      191.21      255.77     18.68 o 
   6   0   4       58.56       35.77     13.48 o 
   7   0   4     4370.20     4436.80    115.94 o 
   8   0   4      723.30      689.21     49.36 o 
   9   0   4      888.26      856.54     56.91 o 
  10   0   4      383.21      453.51     44.01 o 
  11   0   4       37.15       27.13     14.61 o 
  12   0   4       56.72       52.02     17.23 o 
  13   0   4       31.10       16.75     16.59 o 
  14   0   4      696.99      640.57     59.83 o 
  15   0   4      148.51       85.73     25.52 o 
  16   0   4      234.35      257.99     40.48 o 
  17   0   4      439.12      536.10     59.81 o 
 -17   1   4        4.89        3.02     11.23 o 
 -16   1   4       11.19       12.07      8.59 o 
 -15   1   4        0.56        9.05     11.94 o 
 -14   1   4       49.07       72.22     22.02 o 
 -13   1   4       92.43       81.73     21.82 o 
 -12   1   4      143.72      138.88     27.18 o 
 -11   1   4       10.35       -0.23     11.72 o 
 -10   1   4       82.21       88.05     11.08 o 
  -9   1   4      207.15      226.35     15.80 o 
  -8   1   4     1559.80     1638.77     34.60 o 
  -7   1   4       91.77       78.94      7.56 o 
  -6   1   4       12.99        3.31      3.41 o 
  -5   1   4      882.17      918.09     22.33 o 
  -4   1   4     1321.27     1338.34     19.21 o 
  -3   1   4      232.51      253.69      7.57 o 
  -2   1   4     6587.17     6631.40     49.19 o 
  -1   1   4     2871.56     2838.68     38.96 o 
   0   1   4     7813.67     8152.80     74.18 o 
   1   1   4      303.19      308.72      9.35 o 
   2   1   4      922.65      939.08     18.97 o 
   3   1   4     1265.31     1301.15     24.13 o 
   4   1   4     1184.51     1267.46     26.60 o 
   5   1   4        6.06        8.71      3.89 o 
   6   1   4     2017.52     2122.46     43.76 o 
   7   1   4      228.29      249.84     16.56 o 
   8   1   4        0.47        1.12      6.06 o 
   9   1   4       73.35       69.20     20.60 o 
  10   1   4     1468.07     1503.21     55.44 o 
  11   1   4     1499.86     1426.74     56.19 o 
  12   1   4       96.50      102.72     31.81 o 
  13   1   4       61.04       51.15     36.38 o 
  14   1   4      164.30      117.12     23.14 o 
  15   1   4      130.28      134.84     21.94 o 
  16   1   4       73.23      119.70     23.64 o 
  17   1   4      107.34      103.22     19.75 o 
 -17   2   4      243.11      314.69     47.64 o 
 -16   2   4      354.87      429.96     54.62 o 
 -15   2   4       25.06       26.11     17.83 o 
 -14   2   4      404.37      438.66     51.92 o 
 -13   2   4        0.17       10.96     10.88 o 
 -12   2   4      125.70      121.38     14.01 o 
 -11   2   4      121.56      105.76     10.07 o 
 -10   2   4     2181.74     2146.49     40.47 o 
  -9   2   4     2832.79     2752.97     41.17 o 
  -8   2   4      573.93      530.05     20.86 o 
  -7   2   4      325.99      355.34     21.44 o 
  -6   2   4       81.34       75.57      9.84 o 
  -5   2   4      968.27      900.32     26.88 o 
  -4   2   4      505.91      565.29     17.35 o 
  -3   2   4     5449.49     5577.27     53.66 o 
  -2   2   4        3.37        7.19      3.58 o 
  -1   2   4     1162.07     1170.52     32.57 o 
   0   2   4      131.14      126.44      6.25 o 
   1   2   4       89.79       82.93      5.62 o 
   2   2   4      822.24      848.05     22.49 o 
   3   2   4      273.05      299.43     14.09 o 
   4   2   4     1205.53     1500.21     25.70 o 
   5   2   4      316.19      345.23     18.71 o 
   6   2   4       38.64       51.10      6.66 o 
   7   2   4      377.75      386.24     15.57 o 
   8   2   4        8.01        9.75      4.90 o 
   9   2   4       13.13       17.46      8.07 o 
  10   2   4      721.93      690.50     61.32 o 
  11   2   4       56.17       44.41     10.51 o 
  12   2   4      226.24      226.80     48.28 o 
  13   2   4        2.21       -2.98      7.75 o 
  14   2   4       47.89       50.15     12.80 o 
  15   2   4        0.14        1.17      6.99 o 
  16   2   4      236.37      224.36     45.70 o 
 -16   3   4      124.10      127.67     32.55 o 
 -15   3   4      424.61      539.49     62.27 o 
 -14   3   4        2.65       -3.76     14.76 o 
 -13   3   4      241.72      294.14     43.43 o 
 -12   3   4        4.40        2.74     11.18 o 
 -11   3   4     1942.93     1949.35    105.27 o 
 -10   3   4      301.48      285.09     25.61 o 
  -9   3   4     1205.23     1174.33     61.96 o 
  -8   3   4      425.81      421.27     36.53 o 
  -7   3   4       96.00      112.03     12.45 o 
  -6   3   4      988.04      875.48     54.04 o 
  -5   3   4      127.85      136.98     10.39 o 
  -4   3   4     2108.27     2051.55     42.06 o 
  -3   3   4        2.33        2.87      2.74 o 
  -2   3   4      338.66      346.89     11.66 o 
  -1   3   4      101.83      115.54      7.89 o 
   0   3   4     1003.54     1051.79     25.79 o 
   1   3   4      471.52      456.10     15.63 o 
   2   3   4     1393.19     1373.45     27.90 o 
   3   3   4      213.09      200.87     18.43 o 
   4   3   4       77.71       42.80     26.53 o 
   5   3   4       76.22       75.75     10.98 o 
   6   3   4      280.87      268.83     26.86 o 
   7   3   4      117.29      115.05     21.98 o 
   8   3   4      939.91      888.78     29.05 o 
   9   3   4      616.78      626.72     23.30 o 
  10   3   4      223.22      229.50     18.24 o 
  11   3   4       29.02       16.09      6.12 o 
  12   3   4      125.57      140.81     17.11 o 
  13   3   4      471.55      516.70     64.83 o 
  14   3   4      156.77      213.51     45.46 o 
  15   3   4        1.53        4.17     14.56 o 
 -14   4   4        0.09      -15.01     16.34 o 
 -13   4   4        2.61        7.35     12.98 o 
 -12   4   4       26.03       20.98     16.95 o 
 -11   4   4      108.64       72.30     22.98 o 
 -10   4   4      484.53      383.31     49.28 o 
  -9   4   4        8.17       19.73     17.63 o 
  -8   4   4        3.34        9.66     12.07 o 
  -7   4   4      115.59      103.46     11.71 o 
  -6   4   4       31.54       31.08      8.85 o 
  -5   4   4       33.72       31.33      4.29 o 
  -4   4   4      162.00      142.22     10.24 o 
  -3   4   4      468.81      502.35     17.46 o 
  -2   4   4      565.73      554.66     19.02 o 
  -1   4   4       29.75       33.63      7.47 o 
   0   4   4        2.34       51.84     22.56 o 
   1   4   4       24.36       13.74      4.25 o 
   2   4   4      599.67      574.57     27.61 o 
   3   4   4       29.20        8.85      5.15 o 
   4   4   4        1.72       11.49      5.86 o 
   5   4   4      183.98      149.66     13.36 o 
   6   4   4      223.69      192.97     17.65 o 
   7   4   4        2.72       14.13      7.03 o 
   8   4   4        0.01       16.78     12.61 o 
   9   4   4        8.10       14.44     12.87 o 
  10   4   4      217.93      211.57     26.25 o 
  11   4   4        0.00       -8.14     11.44 o 
  12   4   4       15.62       34.57     13.33 o 
  13   4   4        0.39       21.00     11.84 o 
  14   4   4        9.49       34.00     22.68 o 
 -12   5   4        4.43       -4.86     11.53 o 
 -11   5   4      409.63      521.23     63.01 o 
 -10   5   4       31.80       27.34     11.42 o 
  -9   5   4      303.34      315.65     47.53 o 
  -8   5   4      307.73      356.52     48.62 o 
  -7   5   4      209.08      171.57     31.33 o 
  -6   5   4      179.21      153.12     30.42 o 
  -5   5   4       85.83       58.61     22.17 o 
  -4   5   4      206.72      213.30     36.40 o 
  -3   5   4        0.02        1.57      5.49 o 
  -2   5   4      275.31      289.39     15.74 o 
  -1   5   4      405.53      405.43     20.04 o 
   0   5   4       18.02       14.81      5.15 o 
   1   5   4     1338.76     1328.54     48.47 o 
   2   5   4      146.72      157.20     14.92 o 
   3   5   4      126.74      150.84     15.29 o 
   4   5   4        0.03        6.12      6.00 o 
   5   5   4      119.37      107.43     21.36 o 
   6   5   4      259.59      302.64     39.29 o 
   7   5   4      378.91      376.23     41.19 o 
   8   5   4      460.82      450.34     40.14 o 
   9   5   4       10.15       14.07      9.11 o 
  10   5   4        8.81        3.72     13.93 o 
  11   5   4       21.56       19.77     14.00 o 
  -8   6   4        1.94       -0.16     12.59 o 
  -7   6   4      252.10      268.30     44.41 o 
  -6   6   4       32.43       35.11     17.94 o 
  -5   6   4      274.43      284.79     45.97 o 
  -4   6   4        0.26        1.00     10.78 o 
  -3   6   4      329.93      335.15     46.95 o 
  -2   6   4      501.76      517.04     57.59 o 
  -1   6   4       25.47       58.30     20.20 o 
   0   6   4       37.11       62.83     18.99 o 
   1   6   4      253.89      201.71     28.84 o 
   2   6   4       74.10       68.37     14.63 o 
   3   6   4        2.34       30.48     23.33 o 
   4   6   4      289.75      274.24     29.31 o 
   5   6   4      134.26      128.19     23.21 o 
   6   6   4       15.84        2.92      7.39 o 
   7   6   4        0.81       12.75     18.10 o 
 -17   1   5      314.95      304.15     46.37 o 
 -16   1   5       72.66       70.54     14.51 o 
 -15   1   5      734.12      766.66     67.67 o 
 -14   1   5      304.49      316.07     42.54 o 
 -13   1   5     1152.46     1122.38     76.48 o 
 -12   1   5      400.85      430.30     46.17 o 
 -11   1   5      732.24      699.72     36.77 o 
 -10   1   5      194.12      211.37     16.12 o 
  -9   1   5        3.34        8.18      5.64 o 
  -8   1   5     1261.69     1205.24     30.11 o 
  -7   1   5        9.58       14.45      4.01 o 
  -6   1   5      164.77      138.56     12.25 o 
  -5   1   5       61.96       77.36      5.49 o 
  -4   1   5       69.94       69.04      6.21 o 
  -3   1   5        0.71        4.76      3.02 o 
  -2   1   5        3.44        4.29      2.29 o 
  -1   1   5      988.49      935.26     25.57 o 
   0   1   5      702.40      670.93     23.63 o 
   1   1   5     1525.66     1640.92     32.07 o 
   2   1   5     1511.52     1565.68     26.23 o 
   3   1   5      249.64      243.46     11.36 o 
   4   1   5        0.16        5.13      3.58 o 
   5   1   5      733.12      805.19     22.99 o 
   6   1   5      356.58      292.52     28.18 o 
   7   1   5      210.11      233.65     16.58 o 
   8   1   5      131.60      129.17     13.47 o 
   9   1   5      582.91      503.77     32.26 o 
  10   1   5       86.44       83.82     14.66 o 
  11   1   5      118.69       95.83     16.22 o 
  12   1   5       71.46       76.83     15.92 o 
  13   1   5       66.09       72.15     15.66 o 
  14   1   5        0.72       -0.03     10.02 o 
  15   1   5      175.21      182.16     24.27 o 
  16   1   5      228.58      212.26     29.52 o 
  17   1   5       17.61        9.35      9.53 o 
 -17   2   5        0.88       -3.33     11.64 o 
 -16   2   5      105.97       94.24     26.69 o 
 -15   2   5       10.47       14.04     13.07 o 
 -14   2   5       82.98       85.94     25.79 o 
 -13   2   5      122.53      108.79     13.40 o 
 -12   2   5        1.04        1.88      5.01 o 
 -11   2   5      717.88      719.32     25.87 o 
 -10   2   5       41.50       37.47      4.68 o 
  -9   2   5     1564.28     1529.97     30.15 o 
  -8   2   5       29.10       28.73      7.92 o 
  -7   2   5      858.01      815.10     17.78 o 
  -6   2   5      129.34      107.54      9.08 o 
  -5   2   5      826.46      768.56     21.99 o 
  -4   2   5      431.33      429.79     17.53 o 
  -3   2   5     1220.26     1276.20     23.79 o 
  -2   2   5     2079.55     2148.01     43.38 o 
  -1   2   5      546.15      575.35     30.64 o 
   0   2   5        4.51        0.62      2.81 o 
   1   2   5     2366.63     2518.53     37.62 o 
   2   2   5       51.63       46.54      6.54 o 
   3   2   5      233.68      242.54     11.93 o 
   4   2   5      109.81      132.88      9.40 o 
   5   2   5       11.45       10.15      5.09 o 
   6   2   5       54.25       48.38      9.44 o 
   7   2   5      133.54      148.92     13.96 o 
   8   2   5        0.04        9.12      7.36 o 
   9   2   5        0.13        5.11     10.06 o 
  10   2   5      589.08      573.60     44.92 o 
  11   2   5      238.30      232.82     23.26 o 
  12   2   5       46.20       33.02     25.09 o 
  13   2   5        2.84        4.63      7.04 o 
  14   2   5      541.13      571.15     39.68 o 
  15   2   5        4.83        1.92      7.68 o 
  16   2   5      228.90      185.40     40.58 o 
 -16   3   5        7.65       55.18     22.90 o 
 -15   3   5        3.42       11.64     17.35 o 
 -14   3   5       57.84       57.11     22.46 o 
 -13   3   5        4.92       14.10     12.71 o 
 -12   3   5        0.57        7.80     12.68 o 
 -11   3   5       14.65       27.51     13.91 o 
 -10   3   5      291.81      264.74     22.64 o 
  -9   3   5      323.89      316.72     22.87 o 
  -8   3   5      170.82      158.66     28.74 o 
  -7   3   5       48.55       38.76     11.97 o 
  -6   3   5       12.92       12.91      5.01 o 
  -5   3   5       21.92       14.55     14.13 o 
  -4   3   5       48.29       42.92      8.27 o 
  -3   3   5      673.21      675.76     24.31 o 
  -2   3   5        1.99        3.22      5.47 o 
  -1   3   5      105.10       88.44     12.03 o 
   0   3   5      106.57      139.39      9.98 o 
   1   3   5        8.61        8.09      2.94 o 
   2   3   5        4.37        1.84      3.32 o 
   3   3   5      129.95      124.18     10.57 o 
   4   3   5        0.63       -4.30      4.30 o 
   5   3   5        0.48        6.94      5.05 o 
   6   3   5        4.29        9.38     10.23 o 
   7   3   5      107.66       84.09     11.07 o 
   8   3   5        0.04        1.80      3.89 o 
   9   3   5      357.27      382.82     19.12 o 
  10   3   5        0.02        0.87      7.83 o 
  11   3   5      139.96      130.34     16.60 o 
  12   3   5       34.24       34.13      8.85 o 
  13   3   5       54.52       48.28     20.42 o 
  14   3   5        3.69       -2.84     16.97 o 
  15   3   5      646.45      743.19     81.96 o 
 -14   4   5      148.78      204.23     41.28 o 
 -13   4   5      133.23      142.40     32.99 o 
 -12   4   5       44.70       18.82     16.89 o 
 -11   4   5      568.93      599.44     63.52 o 
 -10   4   5        3.01       10.90     14.28 o 
  -9   4   5      235.32      261.71     42.14 o 
  -8   4   5      162.18      172.75     33.19 o 
  -7   4   5      451.89      495.61     53.37 o 
  -6   4   5       27.54       -6.29     14.72 o 
  -5   4   5       20.97       14.18     11.49 o 
  -4   4   5      754.23      695.64     19.26 o 
  -3   4   5       33.56       20.91      6.18 o 
  -2   4   5      288.10      257.26     10.06 o 
  -1   4   5        4.69        2.03      3.99 o 
   0   4   5      595.54      681.01     23.25 o 
   1   4   5      730.18      696.63     22.64 o 
   2   4   5      126.20      104.41      9.02 o 
   3   4   5      274.67      257.27     16.94 o 
   4   4   5      186.20      194.30     15.18 o 
   5   4   5      348.57      351.82     18.35 o 
   6   4   5       20.67       13.44      6.71 o 
   7   4   5     1213.29     1261.80     55.77 o 
   8   4   5      577.12      513.36     37.32 o 
   9   4   5        0.09       -8.95      8.95 o 
  10   4   5        2.19        3.42      9.69 o 
  11   4   5      307.82      288.38     34.24 o 
  12   4   5      379.87      446.07     62.01 o 
  13   4   5        0.00      -24.65     24.65 o 
 -11   5   5        2.49      -20.61     20.61 o 
 -10   5   5        9.98        7.10     15.75 o 
  -9   5   5        1.15      -22.44     22.44 o 
  -8   5   5      111.42      107.26     29.73 o 
  -7   5   5      174.40      226.94     40.67 o 
  -6   5   5        0.99        8.43     17.57 o 
  -5   5   5      244.97      254.21     41.26 o 
  -4   5   5        7.17       40.59     18.95 o 
  -3   5   5      124.30       88.55     24.90 o 
  -2   5   5      242.20      237.72     20.53 o 
  -1   5   5        0.45        0.11      6.21 o 
   0   5   5      623.40      568.39     23.73 o 
   1   5   5      572.28      610.12     26.58 o 
   2   5   5      207.57      179.95     15.91 o 
   3   5   5       48.41       43.51      8.59 o 
   4   5   5      534.64      625.45     36.26 o 
   5   5   5        4.31       24.26     11.02 o 
   6   5   5      162.06      146.85     19.65 o 
   7   5   5       19.24       35.01     11.57 o 
   8   5   5       74.00       74.24     16.72 o 
   9   5   5       25.07       36.40     30.23 o 
  10   5   5      230.51      274.90     33.27 o 
  11   5   5      181.57      254.48     30.49 o 
  -7   6   5       41.82       53.57     22.52 o 
  -6   6   5        2.40       24.57     17.41 o 
  -5   6   5       35.20       57.29     23.63 o 
  -4   6   5        1.48       -4.26     16.53 o 
  -3   6   5      155.09      231.23     41.31 o 
  -2   6   5      123.02      142.05     31.68 o 
  -1   6   5      129.62      123.88     30.20 o 
   0   6   5        1.82       29.49     16.57 o 
   1   6   5        0.46      -15.74     15.74 o 
   2   6   5       46.15       71.61     16.86 o 
   3   6   5       48.59       31.96     13.62 o 
   4   6   5       98.78      100.14     19.14 o 
   5   6   5       36.82       35.21     31.39 o 
   6   6   5        9.36       -1.33     13.88 o 
   7   6   5        6.29       -4.15     15.25 o 
 -16   0   6       65.18       65.44     21.05 o 
 -15   0   6      633.43      655.15     59.91 o 
 -14   0   6        4.93        2.27      9.63 o 
 -13   0   6      265.36      272.90     36.32 o 
 -12   0   6       29.61       -4.22     10.34 o 
 -11   0   6     1671.44     1742.33     82.17 o 
 -10   0   6      412.84      354.63     36.16 o 
  -9   0   6      396.18      392.84     26.79 o 
  -8   0   6      172.48      207.92     18.83 o 
  -7   0   6     1185.03     1116.71     39.98 o 
  -6   0   6      185.65      233.98     18.28 o 
  -5   0   6       26.19       27.58      6.91 o 
  -4   0   6       30.75       18.05      4.60 o 
  -3   0   6     1709.58     1709.23     39.51 o 
  -2   0   6     2088.53     2171.03     43.59 o 
  -1   0   6       50.94       55.90     10.35 o 
   0   0   6      322.37      385.29     27.61 o 
   1   0   6      591.31      522.54     32.76 o 
   2   0   6     1398.24     1487.28     56.92 o 
   3   0   6     1057.51     1062.10     50.88 o 
   4   0   6     3332.52     3522.97     96.09 o 
   5   0   6     1928.51     1892.55     54.02 o 
   6   0   6     2929.81     2925.03    163.81 o 
   7   0   6     2152.55     2107.32    104.80 o 
   8   0   6      885.13      869.13     58.78 o 
   9   0   6       48.66       73.60     21.82 o 
  10   0   6     2767.77     2663.18    108.69 o 
  11   0   6        8.59        5.28     11.62 o 
  12   0   6     2459.85     2498.10    113.39 o 
  13   0   6        0.92       14.45     15.41 o 
  14   0   6      379.59      393.73     48.77 o 
  15   0   6      259.07      273.22     42.85 o 
  16   0   6       45.05       32.87     18.68 o 
  17   0   6      236.51      241.96     42.57 o 
 -17   1   6        7.80       17.67     14.43 o 
 -16   1   6       15.25       24.19     12.99 o 
 -15   1   6        0.75        1.85     12.88 o 
 -14   1   6       39.78       56.71     17.75 o 
 -13   1   6       11.12       -2.05     11.76 o 
 -12   1   6       31.18       29.20      9.80 o 
 -11   1   6      321.07      292.90     24.24 o 
 -10   1   6      190.96      180.43     16.82 o 
  -9   1   6       59.15       52.68      8.23 o 
  -8   1   6      264.85      242.40     13.89 o 
  -7   1   6     2120.18     2222.85     38.81 o 
  -6   1   6        7.61       13.35      3.49 o 
  -5   1   6       22.08       16.27      3.29 o 
  -4   1   6      771.44      766.89     20.09 o 
  -3   1   6       61.42       51.15      4.79 o 
  -2   1   6      259.23      251.41      9.76 o 
  -1   1   6     1395.71     1366.76     34.16 o 
   0   1   6     1443.57     1488.18     31.18 o 
   1   1   6      787.85      781.91     23.68 o 
   2   1   6        3.21        8.96      4.96 o 
   3   1   6        8.33       11.93      4.08 o 
   4   1   6      478.25      486.55     17.90 o 
   5   1   6       86.85       52.75     24.19 o 
   6   1   6       60.60       66.03      9.78 o 
   7   1   6      339.03      325.29     17.64 o 
   8   1   6       60.69       74.66     11.27 o 
   9   1   6      111.67       87.95     17.22 o 
  10   1   6       23.24       22.50     10.04 o 
  11   1   6       42.03       58.82     20.08 o 
  12   1   6       80.32       79.70     15.56 o 
  13   1   6       75.39       85.38     26.23 o 
  14   1   6      310.43      314.67     30.83 o 
  15   1   6       82.31       55.99     15.85 o 
  16   1   6      111.17      156.82     24.41 o 
  17   1   6        0.00        5.68     10.69 o 
 -17   2   6       11.70        4.03     12.03 o 
 -16   2   6      315.89      312.59     47.57 o 
 -15   2   6      212.62      295.45     45.06 o 
 -14   2   6       30.11       27.03     18.13 o 
 -13   2   6      198.87      236.68     39.66 o 
 -12   2   6      160.82      144.85     29.82 o 
 -11   2   6      480.88      488.72     20.82 o 
 -10   2   6      842.39      851.04     25.51 o 
  -9   2   6      577.68      567.37     19.35 o 
  -8   2   6      199.57      190.47     10.63 o 
  -7   2   6      415.86      414.78     14.73 o 
  -6   2   6      309.48      300.43     12.03 o 
  -5   2   6      524.48      521.77     14.70 o 
  -4   2   6       49.70       47.37      9.75 o 
  -3   2   6     1256.03     1384.21     27.96 o 
  -2   2   6       11.38       15.09      4.70 o 
  -1   2   6       25.80       31.35      5.81 o 
   0   2   6     1995.63     2265.75     32.34 o 
   1   2   6      799.76      917.39     23.59 o 
   2   2   6       46.56       53.20      6.88 o 
   3   2   6      341.88      372.67     15.44 o 
   4   2   6      106.12      101.86      8.69 o 
   5   2   6        0.23       -2.47      3.57 o 
   6   2   6      175.03      149.62     15.58 o 
   7   2   6      168.21      185.97     13.21 o 
   8   2   6        5.38       -2.31      6.70 o 
   9   2   6       62.60       74.30     11.22 o 
  10   2   6      734.89      729.69     40.54 o 
  11   2   6        0.18       -5.40      7.60 o 
  12   2   6       61.19       71.29     14.11 o 
  13   2   6      179.30      162.20     21.83 o 
  14   2   6      423.21      388.57     33.51 o 
  15   2   6       37.05       42.65     30.34 o 
  16   2   6       21.01       31.66     19.40 o 
 -15   3   6      117.85      169.63     36.37 o 
 -14   3   6      189.42      121.98     30.00 o 
 -13   3   6        0.30      -14.54     14.54 o 
 -12   3   6       49.15       61.45     25.56 o 
 -11   3   6       12.44        0.39     11.07 o 
 -10   3   6       15.01       19.01     13.76 o 
  -9   3   6      398.38      389.58     25.72 o 
  -8   3   6      468.95      475.42     52.08 o 
  -7   3   6      255.94      241.85     16.16 o 
  -6   3   6       50.94       53.85     18.23 o 
  -5   3   6      908.63      841.73     63.00 o 
  -4   3   6      101.64      102.04      9.20 o 
  -3   3   6      417.98      483.36     22.59 o 
  -2   3   6      137.97      127.78     13.44 o 
  -1   3   6      987.12     1038.11     38.87 o 
   0   3   6      106.61      107.20     14.22 o 
   1   3   6     1320.58     1362.84     32.05 o 
   2   3   6      525.18      538.96     22.05 o 
   3   3   6      700.69      751.56     27.49 o 
   4   3   6       14.61        1.67      4.19 o 
   5   3   6       47.32       58.90     19.76 o 
   6   3   6      438.96      443.53     24.37 o 
   7   3   6        1.37        4.53      7.39 o 
   8   3   6       44.57       34.52      7.52 o 
   9   3   6      183.47      176.68     15.94 o 
  10   3   6        0.00       -3.55     10.93 o 
  11   3   6      171.94      175.92     20.17 o 
  12   3   6       39.77       62.09     30.36 o 
  13   3   6       74.02      100.71     29.86 o 
  14   3   6      293.45      326.65     53.49 o 
  15   3   6        9.57       36.29     22.44 o 
 -14   4   6        0.60      -15.39     15.39 o 
 -13   4   6       85.25      129.41     33.19 o 
 -12   4   6        0.94        7.51     11.00 o 
 -11   4   6       39.46       57.26     19.93 o 
 -10   4   6        4.45       13.92     19.34 o 
  -9   4   6      127.42       94.08     27.80 o 
  -8   4   6       31.63        0.86     13.42 o 
  -7   4   6       41.07       59.86     21.40 o 
  -6   4   6       40.13       60.88     21.42 o 
  -5   4   6       25.67       21.15     14.81 o 
  -4   4   6        0.62        0.07      8.84 o 
  -3   4   6       38.52       33.11     11.80 o 
  -2   4   6       61.45       81.14     12.86 o 
  -1   4   6        2.56        5.55      8.12 o 
   0   4   6      414.98      472.52     35.02 o 
   1   4   6       39.92       39.60      7.55 o 
   2   4   6       94.81       79.97      8.71 o 
   3   4   6      350.70      304.35     47.89 o 
   4   4   6       34.76       20.34      9.24 o 
   5   4   6       99.17       90.70      9.63 o 
   6   4   6        0.03        3.62      6.54 o 
   7   4   6       24.11       27.11     17.11 o 
   8   4   6       14.32        9.96     14.19 o 
   9   4   6      193.97      245.31     44.02 o 
  10   4   6        5.44       16.58     19.23 o 
  11   4   6        0.68       -1.96     15.81 o 
  12   4   6        0.18      -20.85     20.85 o 
  13   4   6       11.21       26.81     21.97 o 
 -11   5   6       20.98       31.27     24.16 o 
 -10   5   6      482.94      552.89     65.32 o 
  -9   5   6       14.40       17.06     17.59 o 
  -8   5   6       47.97       46.35     17.31 o 
  -7   5   6       75.60       96.68     28.47 o 
  -6   5   6      328.42      350.51     49.33 o 
  -5   5   6       69.85      103.57     29.48 o 
  -4   5   6        5.00       16.14     13.05 o 
  -3   5   6       42.96       62.98     22.98 o 
  -2   5   6        1.43        0.88      6.11 o 
  -1   5   6       74.01       82.09     18.63 o 
   0   5   6       37.78       39.10     12.63 o 
   1   5   6      104.73      120.23     11.71 o 
   2   5   6      130.88      133.57     13.64 o 
   3   5   6       59.21       61.88     12.14 o 
   4   5   6      567.48      572.11     34.05 o 
   5   5   6       13.84       -0.16      7.18 o 
   6   5   6      231.98      293.56     28.04 o 
   7   5   6      183.28      183.73     22.50 o 
   8   5   6       78.16       64.32     18.77 o 
   9   5   6       98.95      108.63     31.86 o 
  10   5   6       55.46       72.49     29.07 o 
  -7   6   6       62.51       99.11     32.61 o 
  -6   6   6      109.66      113.71     30.40 o 
  -5   6   6        1.01       14.59     18.09 o 
  -4   6   6      311.20      319.18     48.93 o 
  -3   6   6       17.67       44.03     22.66 o 
  -2   6   6      197.08      237.08     42.87 o 
  -1   6   6       32.30       65.30     26.10 o 
   0   6   6       64.39       76.16     23.93 o 
   1   6   6      194.13      206.36     39.06 o 
   2   6   6       41.46       40.46     13.45 o 
   3   6   6       37.19       38.98     13.12 o 
   4   6   6        2.51       -4.90     11.06 o 
   5   6   6      145.43      146.16     21.80 o 
   6   6   6        0.10        5.75     12.54 o 
 -17   1   7       47.29       72.27     24.27 o 
 -16   1   7      626.93      613.76     63.22 o 
 -15   1   7       23.17       21.06     13.28 o 
 -14   1   7      246.32      271.16     39.77 o 
 -13   1   7       30.99       20.22     12.42 o 
 -12   1   7      198.90      198.96     20.90 o 
 -11   1   7      467.60      456.82     30.24 o 
 -10   1   7     1751.32     1816.02     47.09 o 
  -9   1   7     1591.07     1532.31     40.89 o 
  -8   1   7      886.46      909.14     31.77 o 
  -7   1   7     1527.60     1584.23     28.87 o 
  -6   1   7        6.67        5.87      3.28 o 
  -5   1   7      235.53      196.91     12.41 o 
  -4   1   7        0.34        6.83      4.16 o 
  -3   1   7     2265.59     2272.09     43.24 o 
  -2   1   7        0.38        1.64      3.19 o 
  -1   1   7      582.59      574.97     24.22 o 
   0   1   7     1996.84     1915.28     37.98 o 
   1   1   7      215.78      255.01     15.06 o 
   2   1   7       88.64       57.23      7.39 o 
   3   1   7     1508.88     1609.89     47.09 o 
   4   1   7      382.11      468.20     18.42 o 
   5   1   7      569.51      533.16     24.32 o 
   6   1   7       59.65       65.73     10.18 o 
   7   1   7     2562.80     2539.17     48.79 o 
   8   1   7       45.11       47.67     12.79 o 
   9   1   7      962.65      903.18     44.81 o 
  10   1   7     1463.82     1412.17     57.35 o 
  11   1   7        3.83       -4.04     12.53 o 
  12   1   7      600.66      599.41     40.55 o 
  13   1   7       32.88       32.38     12.12 o 
  14   1   7      717.29      727.38     47.22 o 
  15   1   7       79.09      102.48     19.58 o 
  16   1   7      163.45      148.94     34.37 o 
 -16   2   7       68.54      142.19     32.72 o 
 -15   2   7      219.60      264.41     43.08 o 
 -14   2   7       30.22       37.29     19.68 o 
 -13   2   7      414.52      445.85     52.38 o 
 -12   2   7       50.42       76.73     23.16 o 
 -11   2   7       80.63       84.93      9.22 o 
 -10   2   7      157.68      161.46     11.60 o 
  -9   2   7      431.31      441.67     19.22 o 
  -8   2   7      915.67      907.42     24.64 o 
  -7   2   7      360.98      385.13     15.62 o 
  -6   2   7      255.40      238.75     11.64 o 
  -5   2   7      595.03      614.43     41.01 o 
  -4   2   7      442.99      452.96     17.07 o 
  -3   2   7        9.17        3.23      3.75 o 
  -2   2   7     1224.40     1328.91     38.19 o 
  -1   2   7     3241.27     3218.78     56.53 o 
   0   2   7      521.26      559.91     15.82 o 
   1   2   7      807.26      815.38     23.52 o 
   2   2   7      130.65      123.92     10.39 o 
   3   2   7     2977.84     3056.76     45.48 o 
   4   2   7        0.81        0.73      4.49 o 
   5   2   7      204.08      210.41     13.73 o 
   6   2   7      347.13      361.61     21.28 o 
   7   2   7        0.70        0.13      6.49 o 
   8   2   7      100.76      112.78     13.48 o 
   9   2   7       23.79       12.33     10.70 o 
  10   2   7      258.93      210.97     23.29 o 
  11   2   7      116.73      123.87     21.84 o 
  12   2   7        3.45       -1.77      9.50 o 
  13   2   7       79.65      116.98     19.70 o 
  14   2   7       10.65       31.68     11.26 o 
  15   2   7       11.37       22.91     22.11 o 
  16   2   7      149.97      123.26     36.26 o 
 -15   3   7        0.24      -13.95     13.95 o 
 -14   3   7       27.84       35.64     20.08 o 
 -13   3   7       46.99       63.53     24.22 o 
 -12   3   7      113.82      107.84     29.28 o 
 -11   3   7      207.87      233.58     39.83 o 
 -10   3   7      384.38      411.21     50.49 o 
  -9   3   7       10.40       17.89     10.53 o 
  -8   3   7      105.48       95.41     10.52 o 
  -7   3   7       11.69       -4.95     13.27 o 
  -6   3   7      177.31      195.49     33.29 o 
  -5   3   7      286.04      263.16     36.85 o 
  -4   3   7       68.96       64.14      8.63 o 
  -3   3   7      113.00      136.45     18.29 o 
  -2   3   7        2.41       -1.64      5.45 o 
  -1   3   7        7.66        5.69      7.41 o 
   0   3   7      706.12      708.63     20.14 o 
   1   3   7     1124.94     1075.15     28.74 o 
   2   3   7        7.62       30.17      7.83 o 
   3   3   7       81.90       72.66      9.45 o 
   4   3   7       36.55       -0.99     14.98 o 
   5   3   7        0.05        2.59      7.68 o 
   6   3   7      104.97      100.06     12.80 o 
   7   3   7      741.80      728.06     31.25 o 
   8   3   7       93.03       72.46     13.76 o 
   9   3   7        4.78       24.96      9.86 o 
  10   3   7      150.69      141.55     19.38 o 
  11   3   7       59.47       49.21     11.63 o 
  12   3   7      332.42      358.86     30.44 o 
  13   3   7       10.56       48.78     24.40 o 
  14   3   7       57.64      137.86     37.25 o 
 -13   4   7       10.38       13.31     18.22 o 
 -12   4   7      137.65      141.86     34.89 o 
 -11   4   7      821.82      864.10     78.41 o 
 -10   4   7      576.25      684.69     68.80 o 
  -9   4   7       14.43       22.75     17.29 o 
  -8   4   7        8.06       32.44     18.52 o 
  -7   4   7       11.43       38.24     21.22 o 
  -6   4   7      263.65      280.52     42.22 o 
  -5   4   7      117.30      120.49     28.34 o 
  -4   4   7      246.74      282.71     16.35 o 
  -3   4   7      338.89      349.41     21.81 o 
  -2   4   7      108.99       91.48     16.51 o 
  -1   4   7       56.19       56.05     11.73 o 
   0   4   7        2.10        4.87      9.42 o 
   1   4   7     2261.85     2386.52     93.69 o 
   2   4   7     1758.87     1727.02     50.82 o 
   3   4   7        5.02        2.66     10.80 o 
   4   4   7      631.31      615.15     56.40 o 
   5   4   7       39.62        8.09      6.70 o 
   6   4   7      719.26      745.30     67.38 o 
   7   4   7        4.73      -12.27     15.72 o 
   8   4   7     1409.39     1437.60     99.76 o 
   9   4   7      470.06      418.07     55.92 o 
  10   4   7      215.35      194.74     41.03 o 
  11   4   7      208.52      189.11     40.71 o 
  12   4   7       77.54      104.25     34.94 o 
  13   4   7      245.21      340.44     56.97 o 
 -11   5   7       17.32       13.46     17.16 o 
 -10   5   7        8.32       -4.84     14.75 o 
  -9   5   7       99.62       87.72     25.70 o 
  -8   5   7       32.34       40.10     20.86 o 
  -7   5   7       56.50       67.71     26.25 o 
  -6   5   7       59.85       42.19     20.02 o 
  -5   5   7       97.58      123.56     30.97 o 
  -4   5   7      196.47      205.79     38.31 o 
  -3   5   7        9.98        0.07     14.22 o 
  -2   5   7      288.57      289.93     23.33 o 
  -1   5   7       37.08       35.62     10.24 o 
   0   5   7       13.11       -2.02      7.18 o 
   1   5   7        4.66        7.20      9.23 o 
   2   5   7        2.38        5.58      8.95 o 
   3   5   7       19.30       10.46     10.74 o 
   4   5   7       12.43       23.16     16.02 o 
   5   5   7      298.37      285.55     42.25 o 
   6   5   7        5.76       24.65     18.76 o 
   7   5   7       66.41       61.56     22.51 o 
   8   5   7       63.47       53.48     23.80 o 
   9   5   7        0.61      -13.02     17.84 o 
  10   5   7        0.05       24.29     16.72 o 
  -6   6   7       20.59        7.13     13.57 o 
  -5   6   7       15.76      -10.00     14.99 o 
  -4   6   7       81.27       74.21     25.23 o 
  -3   6   7       19.70       13.81     12.09 o 
  -2   6   7      369.93      388.12     54.78 o 
  -1   6   7      458.33      499.59     60.95 o 
   0   6   7        4.47       -5.71     11.74 o 
   1   6   7        0.11       -6.28     12.56 o 
   2   6   7        8.09       11.38     17.52 o 
   3   6   7      172.71      187.91     25.96 o 
   4   6   7       27.51       38.39     13.82 o 
   5   6   7       50.49       62.05     16.20 o 
 -17   0   8      187.55      199.13     35.64 o 
 -16   0   8       49.33       35.97     16.18 o 
 -15   0   8       84.64       79.15     22.65 o 
 -14   0   8       96.49       57.53     19.18 o 
 -13   0   8      392.59      372.03     41.87 o 
 -12   0   8      172.46      212.85     31.71 o 
 -11   0   8       22.76       11.56      9.58 o 
 -10   0   8      320.68      314.77     35.15 o 
  -9   0   8      578.69      550.08     33.09 o 
  -8   0   8       77.41       98.06     13.65 o 
  -7   0   8     1334.26     1366.55     46.92 o 
  -6   0   8      308.69      338.71     22.77 o 
  -5   0   8      503.17      445.76    132.28 o 
  -4   0   8      695.12      724.72     67.18 o 
  -3   0   8     1080.75     1000.51     34.63 o 
  -2   0   8     2672.19     2701.37     88.15 o 
  -1   0   8        0.39       17.62      6.93 o 
   0   0   8     1092.54     1132.06     52.77 o 
   1   0   8      235.03      276.11     27.51 o 
   2   0   8     3569.03     3748.12    101.86 o 
   3   0   8     3078.53     3150.73     97.12 o 
   4   0   8      275.46      196.11     26.95 o 
   5   0   8      110.33      103.25     21.46 o 
   6   0   8       23.72       45.42     12.18 o 
   7   0   8     2331.07     2128.82     92.30 o 
   8   0   8     1287.27     1285.47     75.20 o 
   9   0   8     4043.96     4010.19    136.61 o 
  10   0   8      380.83      473.06     49.54 o 
  11   0   8       84.79       69.59     21.66 o 
  12   0   8       45.99       79.88     24.48 o 
  13   0   8      661.12      611.75     62.19 o 
  14   0   8      235.02      241.40     40.50 o 
  15   0   8      482.00      517.31     59.48 o 
  16   0   8      338.26      387.66     53.78 o 
 -17   1   8       82.50      139.47     32.95 o 
 -16   1   8        5.96       15.62     15.68 o 
 -15   1   8        1.34        4.24     10.49 o 
 -14   1   8      136.12      166.73     21.33 o 
 -13   1   8       47.67       37.84     15.09 o 
 -12   1   8       34.49       33.12     10.45 o 
 -11   1   8      134.06      135.81     44.79 o 
 -10   1   8      174.03      196.75     16.27 o 
  -9   1   8      538.18      552.44     25.23 o 
  -8   1   8      192.29      220.80     13.38 o 
  -7   1   8      710.13      732.84     34.92 o 
  -6   1   8       22.05       15.13      4.29 o 
  -5   1   8      492.74      514.92     19.68 o 
  -4   1   8       27.44       37.21      6.09 o 
  -3   1   8       78.46       90.86      8.97 o 
  -2   1   8     1121.71     1162.30     35.45 o 
  -1   1   8     2091.10     2142.82     49.95 o 
   0   1   8     1938.80     2107.51     42.62 o 
   1   1   8        0.10        6.49      4.78 o 
   2   1   8       96.00       43.65     37.17 o 
   3   1   8      545.98      600.27     24.88 o 
   4   1   8      890.70     1004.72     33.41 o 
   5   1   8      286.42      258.40     18.18 o 
   6   1   8       61.82       79.08     13.43 o 
   7   1   8       12.28       23.50     11.95 o 
   8   1   8       33.62       27.97     10.23 o 
   9   1   8        1.02        7.84      9.59 o 
  10   1   8      565.20      543.37     37.11 o 
  11   1   8      151.93      140.39     35.67 o 
  12   1   8       66.09       84.72     17.81 o 
  13   1   8        5.93       12.24     20.40 o 
  14   1   8       13.83       23.35     13.13 o 
  15   1   8      109.59       92.80     19.42 o 
  16   1   8       71.93       76.72     16.38 o 
 -16   2   8      180.16      208.22     37.53 o 
 -15   2   8       75.42       34.91     18.74 o 
 -14   2   8       85.59       75.43     22.70 o 
 -13   2   8      159.92      187.95     35.17 o 
 -12   2   8      106.51       91.97     25.41 o 
 -11   2   8      132.62      117.63     19.78 o 
 -10   2   8      273.42      247.74     20.50 o 
  -9   2   8      869.12      800.66     25.87 o 
  -8   2   8      682.59      635.14     22.03 o 
  -7   2   8       97.39       95.76      8.44 o 
  -6   2   8      147.79      149.72     14.05 o 
  -5   2   8      439.39      411.01     22.93 o 
  -4   2   8       37.85       41.14      6.26 o 
  -3   2   8      216.80      237.46     17.42 o 
  -2   2   8       29.83       24.02      5.61 o 
  -1   2   8     2702.68     2672.39     41.15 o 
   0   2   8     1816.33     1888.26     30.86 o 
   1   2   8      530.46      568.60     20.46 o 
   2   2   8      158.97      182.77     12.91 o 
   3   2   8       90.55      110.75      9.58 o 
   4   2   8        2.57       -1.41      4.28 o 
   5   2   8        5.76        0.80      6.02 o 
   6   2   8     1121.48     1149.42     33.12 o 
   7   2   8      246.09      238.37     23.46 o 
   8   2   8      140.23      144.18     34.32 o 
   9   2   8      288.46      289.26     26.72 o 
  10   2   8      130.32      111.58     22.52 o 
  11   2   8       99.64       98.46     17.91 o 
  12   2   8       69.44       57.67     14.08 o 
  13   2   8        4.43      -28.02     40.89 o 
  14   2   8        0.26       -1.65     13.31 o 
  15   2   8      274.88      241.12     28.12 o 
 -15   3   8      140.41      114.73     31.64 o 
 -14   3   8       43.55       12.43     13.34 o 
 -13   3   8      213.85      222.78     39.53 o 
 -12   3   8      160.39      192.77     36.62 o 
 -11   3   8     1499.36     1553.43     99.91 o 
 -10   3   8        6.65       27.28     19.06 o 
  -9   3   8      224.64      252.19     39.65 o 
  -8   3   8      122.74       76.83     24.02 o 
  -7   3   8      332.08      350.60     43.80 o 
  -6   3   8      234.12      196.69     34.71 o 
  -5   3   8        1.34        1.65     11.77 o 
  -4   3   8      695.37      720.12     29.51 o 
  -3   3   8       66.30       42.89      9.26 o 
  -2   3   8      408.94      459.24     26.87 o 
  -1   3   8       86.99      104.99     15.04 o 
   0   3   8      279.15      268.70     20.67 o 
   1   3   8      686.11      624.05     25.36 o 
   2   3   8     1020.44     1039.00     36.60 o 
   3   3   8      829.10      903.64     37.28 o 
   4   3   8       71.74        7.35     32.63 o 
   5   3   8      411.51      401.36     45.28 o 
   6   3   8      306.82      317.40     42.37 o 
   7   3   8      317.74      322.41     42.42 o 
   8   3   8      435.83      376.55     38.37 o 
   9   3   8       12.53       11.24      8.48 o 
  10   3   8      264.16      295.26     27.76 o 
  11   3   8       10.55        1.79     24.41 o 
  12   3   8      151.54      175.15     37.96 o 
  13   3   8       38.92       55.74     15.27 o 
  14   3   8      209.84      185.95     41.48 o 
 -13   4   8        0.62       -0.61     13.95 o 
 -12   4   8       44.76       49.08     23.69 o 
 -11   4   8      142.11      143.07     33.07 o 
 -10   4   8       13.05       23.15     16.15 o 
  -9   4   8       16.19       13.07     14.12 o 
  -8   4   8       46.95       96.71     27.19 o 
  -7   4   8       11.58        9.45     15.79 o 
  -6   4   8      147.41      117.23     29.25 o 
  -5   4   8      590.56      553.15     59.14 o 
  -4   4   8        9.60       10.60      4.98 o 
  -3   4   8       98.85      107.72     13.59 o 
  -2   4   8        2.66        9.55     14.12 o 
  -1   4   8        1.24        4.64      9.70 o 
   0   4   8        2.88       14.91      8.60 o 
   1   4   8      471.72      449.56     41.52 o 
   2   4   8        2.86       12.95      6.45 o 
   3   4   8       72.72       55.24     11.20 o 
   4   4   8       71.05       81.15     22.76 o 
   5   4   8      115.44      121.48     27.80 o 
   6   4   8        4.88       17.65     13.79 o 
   7   4   8       11.05      -12.35     14.39 o 
   8   4   8       13.59       26.90     17.55 o 
   9   4   8       83.41      120.09     32.24 o 
  10   4   8       22.07        9.88     18.83 o 
  11   4   8        4.81      -23.30     23.30 o 
  12   4   8       11.85      -14.59     17.64 o 
 -10   5   8       43.24       41.24     21.79 o 
  -9   5   8      346.83      437.40     59.50 o 
  -8   5   8      133.53      139.83     34.72 o 
  -7   5   8      204.46      181.93     37.95 o 
  -6   5   8       28.55       74.52     25.60 o 
  -5   5   8       23.66       22.49     16.39 o 
  -4   5   8      224.84      284.18     46.21 o 
  -3   5   8        0.13        3.35     11.93 o 
  -2   5   8       78.58      113.53     32.28 o 
  -1   5   8      126.88      112.60     15.98 o 
   0   5   8       54.55       62.55     13.80 o 
   1   5   8      464.11      428.36     34.25 o 
   2   5   8       68.28       25.83     12.37 o 
   3   5   8      119.96      137.36     28.81 o 
   4   5   8       75.93       78.85     27.07 o 
   5   5   8      146.72      152.51     31.86 o 
   6   5   8       28.83       33.22     17.46 o 
   7   5   8      382.12      367.46     52.78 o 
   8   5   8      571.13      651.43     72.21 o 
   9   5   8        1.16        0.27     12.49 o 
  -5   6   8      242.82      226.88     44.22 o 
  -4   6   8        1.68        4.69     15.43 o 
  -3   6   8      487.16      551.66     66.75 o 
  -2   6   8       70.66       50.22     21.82 o 
  -1   6   8      206.20      257.61     46.59 o 
   0   6   8      117.32      113.27     32.50 o 
   1   6   8      234.66      247.34     46.28 o 
   2   6   8        8.95        2.08     14.70 o 
   3   6   8      251.67      231.82     28.93 o 
   4   6   8      177.87      220.98     40.22 o 
 -16   1   9       13.70      -13.38     13.63 o 
 -15   1   9      242.66      205.60     24.22 o 
 -14   1   9        3.59       13.61      6.56 o 
 -13   1   9      162.77      140.30     20.63 o 
 -12   1   9      167.93      192.78     22.80 o 
 -11   1   9      416.42      420.62     29.66 o 
 -10   1   9       32.81       28.94      7.61 o 
  -9   1   9       49.78       35.54      9.10 o 
  -8   1   9      209.37      212.62     31.63 o 
  -7   1   9       74.05       83.73      9.46 o 
  -6   1   9       56.41       59.61      8.02 o 
  -5   1   9      150.80      120.87      9.52 o 
  -4   1   9      253.32      232.48     14.19 o 
  -3   1   9       16.23       11.15      4.09 o 
  -2   1   9      348.26      390.43     22.35 o 
  -1   1   9     1338.40      781.73    648.67 o 
   0   1   9      181.17      204.85     18.18 o 
   1   1   9      467.41      409.61     25.12 o 
   2   1   9      576.88      610.91     47.80 o 
   3   1   9      828.02      809.58     30.32 o 
   4   1   9       77.07       75.99      9.73 o 
   5   1   9      717.84      686.89     40.83 o 
   6   1   9     1371.93     1395.90     66.05 o 
   7   1   9      521.88      448.66     32.08 o 
   8   1   9      515.56      489.08     58.51 o 
   9   1   9      224.41      215.85     24.15 o 
  10   1   9      535.56      527.84     89.45 o 
  11   1   9      188.92      156.51     21.79 o 
  12   1   9      697.36      744.95     47.48 o 
  13   1   9       19.70       17.96      9.81 o 
  14   1   9      211.54      207.12     28.49 o 
  15   1   9       83.07       76.02     23.52 o 
 -16   2   9      127.77      164.34     36.47 o 
 -15   2   9       15.46       59.55     22.09 o 
 -14   2   9       77.07       55.63     22.86 o 
 -13   2   9       50.97       60.16     22.89 o 
 -12   2   9       42.68       65.28     22.15 o 
 -11   2   9      234.53      219.30     35.86 o 
 -10   2   9       44.36       48.96     10.24 o 
  -9   2   9      467.03      456.13     20.43 o 
  -8   2   9        1.81       14.16      6.49 o 
  -7   2   9      228.95      237.77     12.80 o 
  -6   2   9        6.77        1.82      5.44 o 
  -5   2   9      334.44      335.38     12.49 o 
  -4   2   9       46.86       52.36      4.65 o 
  -3   2   9      247.03      242.90     10.36 o 
  -2   2   9     1400.48     1401.16     24.57 o 
  -1   2   9       94.05       78.43     28.97 o 
   0   2   9       73.94       69.00      6.78 o 
   1   2   9      763.32      778.32     35.92 o 
   2   2   9       95.72       90.86     12.20 o 
   3   2   9        0.18       -1.87      4.85 o 
   4   2   9       95.09       40.06     37.88 o 
   5   2   9      267.98      261.85     24.12 o 
   6   2   9       86.80       71.76     14.77 o 
   7   2   9       10.53        1.32      9.10 o 
   8   2   9       37.80       33.61     11.52 o 
   9   2   9       59.50       49.07     17.97 o 
  10   2   9       31.97       30.20     11.04 o 
  11   2   9       20.07       20.18     12.06 o 
  12   2   9      116.43      120.55     24.09 o 
  13   2   9       34.18       50.09     15.16 o 
  14   2   9      201.72      244.95     28.54 o 
  15   2   9       45.64       38.12     13.20 o 
 -15   3   9        0.41      -14.00     20.25 o 
 -14   3   9       39.02       87.97     29.66 o 
 -13   3   9       65.73       78.79     25.96 o 
 -12   3   9        0.88       19.04     19.85 o 
 -11   3   9        4.60      -11.06     16.27 o 
 -10   3   9       38.08       42.22     19.07 o 
  -9   3   9       68.32       47.38     19.96 o 
  -8   3   9       50.61       36.73     14.27 o 
  -7   3   9      106.20       68.24     21.33 o 
  -6   3   9       46.30       60.16     22.31 o 
  -5   3   9       42.40       46.58     19.57 o 
  -4   3   9       65.51       57.91     10.13 o 
  -3   3   9       34.51       30.30      8.70 o 
  -2   3   9      148.32      142.52     16.36 o 
  -1   3   9      825.82      821.47     59.49 o 
   0   3   9       55.54      105.98      9.06 o 
   1   3   9       20.17       20.40      6.23 o 
   2   3   9        0.00        4.43      4.47 o 
   3   3   9       15.51       14.44      6.42 o 
   4   3   9      150.59       98.77     73.49 o 
   5   3   9      131.63      126.05     27.78 o 
   6   3   9      361.45      298.77     41.87 o 
   7   3   9        0.71       -3.92      8.16 o 
   8   3   9       12.23        8.27      7.60 o 
   9   3   9        1.54       -6.64      8.79 o 
  10   3   9      201.54      231.87     25.61 o 
  11   3   9       85.09       81.46     20.17 o 
  12   3   9        0.29        1.66     21.05 o 
  13   3   9        5.30       24.49      7.87 o 
 -13   4   9       35.78       40.49     21.51 o 
 -12   4   9      104.02      123.66     33.10 o 
 -11   4   9      144.62      192.73     39.14 o 
 -10   4   9       16.06       12.17     18.10 o 
  -9   4   9       81.70       92.34     28.61 o 
  -8   4   9        1.86      -13.59     15.44 o 
  -7   4   9      199.64      290.73     45.92 o 
  -6   4   9       28.34       13.45     13.39 o 
  -5   4   9       53.32       65.12     22.53 o 
  -4   4   9      113.40      112.10     12.82 o 
  -3   4   9        0.07        3.41      4.57 o 
  -2   4   9       24.68        8.98     14.70 o 
  -1   4   9        5.85       10.18      7.88 o 
   0   4   9      159.27      141.25     18.77 o 
   1   4   9      182.71      196.07     28.59 o 
   2   4   9        4.26        2.97      9.63 o 
   3   4   9       85.07       92.26     23.83 o 
   4   4   9       19.77       37.72     16.71 o 
   5   4   9      511.92      501.06     54.22 o 
   6   4   9       14.84       74.42     26.17 o 
   7   4   9      775.99      796.56     74.10 o 
   8   4   9       70.41       47.01     19.73 o 
   9   4   9      148.00      234.66     43.95 o 
  10   4   9       80.96      139.90     36.82 o 
  11   4   9      300.52      402.34     59.83 o 
  12   4   9      114.94      129.20     36.73 o 
 -10   5   9        7.23       16.67     20.21 o 
  -9   5   9       14.10       38.45     22.20 o 
  -8   5   9       27.86       44.65     22.32 o 
  -7   5   9       59.97       22.84     17.81 o 
  -6   5   9       67.55      128.84     32.50 o 
  -5   5   9       30.84       24.13     19.20 o 
  -4   5   9       17.43       -5.03     14.31 o 
  -3   5   9       36.85       25.30     18.12 o 
  -2   5   9       13.21       46.59     25.27 o 
  -1   5   9        4.57       13.30      7.89 o 
   0   5   9      263.14      217.82     24.19 o 
   1   5   9       71.14      120.64     34.72 o 
   2   5   9        0.22        3.64     11.40 o 
   3   5   9      101.24      110.53     25.94 o 
   4   5   9      133.91      164.96     33.88 o 
   5   5   9       43.82       27.07     14.39 o 
   6   5   9        6.63        9.51     10.26 o 
   7   5   9      243.90      207.57     40.80 o 
   8   5   9        4.77       65.10     27.47 o 
   9   5   9      118.03      148.57     38.10 o 
  -4   6   9       16.75       29.71     13.64 o 
  -3   6   9       22.64       58.56     26.04 o 
  -2   6   9       67.99       96.64     30.90 o 
  -1   6   9        4.73       49.07     25.29 o 
   0   6   9       55.14       80.09     30.72 o 
   1   6   9        1.65       44.64     23.37 o 
   2   6   9       47.19       31.77     19.59 o 
   3   6   9       12.08        2.32     16.33 o 
 -16   0  10      102.35      110.24     26.68 o 
 -15   0  10      128.01      111.96     25.20 o 
 -14   0  10      115.80      154.98     29.92 o 
 -13   0  10        1.05       -2.18     11.90 o 
 -12   0  10       32.27       24.22     11.54 o 
 -11   0  10      154.07      185.54     29.08 o 
 -10   0  10      827.12      868.38     60.11 o 
  -9   0  10      924.79      963.24     60.51 o 
  -8   0  10      111.95       95.19     20.89 o 
  -7   0  10        0.21        1.79      6.54 o 
  -6   0  10       37.47       22.95     10.78 o 
  -5   0  10       49.99       72.52     16.10 o 
  -4   0  10      152.39       99.31     18.65 o 
  -3   0  10      821.17      761.17     48.28 o 
  -2   0  10        0.81        1.36      9.61 o 
  -1   0  10      599.65      598.93     42.91 o 
   0   0  10        0.63       32.51     14.33 o 
   1   0  10     1108.80     1136.19     60.15 o 
   2   0  10       21.72       12.51     13.33 o 
   3   0  10     2332.32     2328.12     90.87 o 
   4   0  10      599.59      665.19     51.19 o 
   5   0  10     2729.70     2768.45    105.82 o 
   6   0  10      316.04      351.90     40.54 o 
   7   0  10     1851.51     1799.27     91.18 o 
   8   0  10      560.15      513.01     51.58 o 
   9   0  10      611.13      636.26     58.49 o 
  10   0  10     1298.54     1359.02     87.02 o 
  11   0  10      253.01      254.22     39.94 o 
  12   0  10     1150.70     1106.41     83.08 o 
  13   0  10       69.10       44.75     20.10 o 
  14   0  10      481.22      567.80     63.29 o 
  15   0  10        3.36       21.98     14.55 o 
 -16   1  10       92.46      104.23     28.36 o 
 -15   1  10        3.00        8.84      7.28 o 
 -14   1  10       54.09       35.02     10.44 o 
 -13   1  10      148.65      163.50     20.50 o 
 -12   1  10        1.35       -0.28      6.48 o 
 -11   1  10       87.89       77.73     29.01 o 
 -10   1  10      333.80      315.03     31.13 o 
  -9   1  10      129.44      122.64     13.32 o 
  -8   1  10        1.44        9.83      6.14 o 
  -7   1  10      434.56      394.05     20.09 o 
  -6   1  10       19.48        6.41      7.76 o 
  -5   1  10        7.39       -0.47      5.35 o 
  -4   1  10      490.36      513.25     26.80 o 
  -3   1  10      119.90       76.84     21.77 o 
  -2   1  10        0.27        2.06      5.19 o 
  -1   1  10      306.28      313.79     30.89 o 
   0   1  10      387.62      422.17     26.33 o 
   1   1  10      180.31      207.11     49.16 o 
   2   1  10      133.68      140.62     13.83 o 
   3   1  10      241.60      261.15     23.09 o 
   4   1  10       47.05       76.11     13.88 o 
   5   1  10       11.76        8.86      9.33 o 
   6   1  10        2.02        8.05      8.90 o 
   7   1  10      211.83      191.11     22.12 o 
   8   1  10      189.08      202.74     22.83 o 
   9   1  10        3.40        8.20      8.65 o 
  10   1  10        6.64       -3.54      9.57 o 
  11   1  10       41.26       23.28      9.74 o 
  12   1  10       91.24       83.57     16.81 o 
  13   1  10       56.21       51.39     17.54 o 
  14   1  10       59.13       31.53     40.43 o 
  15   1  10       10.60        9.54     10.31 o 
 -15   2  10       53.87       52.31     23.66 o 
 -14   2  10        5.02      -11.09     14.08 o 
 -13   2  10        0.41       10.83     15.78 o 
 -12   2  10        0.23       11.87     14.64 o 
 -11   2  10      103.48       65.88     19.57 o 
 -10   2  10      179.04      125.31     27.96 o 
  -9   2  10       63.02       56.70      7.23 o 
  -8   2  10       56.00       60.92     10.41 o 
  -7   2  10      336.18      354.18     16.16 o 
  -6   2  10      142.79      135.90      9.60 o 
  -5   2  10       79.59       80.65      7.15 o 
  -4   2  10      766.01      734.82     17.70 o 
  -3   2  10       46.39       27.33      6.58 o 
  -2   2  10      196.88      201.67     11.97 o 
  -1   2  10       21.96       31.21     12.39 o 
   0   2  10     1645.12     1743.62     41.37 o 
   1   2  10      786.27      755.83     26.32 o 
   2   2  10      178.99      161.54     15.79 o 
   3   2  10     1329.15     1324.06     51.03 o 
   4   2  10      639.40      642.76     36.51 o 
   5   2  10      239.18      240.48     23.94 o 
   6   2  10       76.98       52.99     12.79 o 
   7   2  10     1778.86     1691.75     63.40 o 
   8   2  10       11.94       -1.42     11.03 o 
   9   2  10      244.50      245.28     26.03 o 
  10   2  10      117.81      120.03     19.41 o 
  11   2  10       97.92       72.42     15.58 o 
  12   2  10      136.33      132.80     21.62 o 
  13   2  10        7.92       -2.80     24.33 o 
  14   2  10      252.03      276.95     31.15 o 
 -14   3  10       11.14      -20.59     20.59 o 
 -13   3  10        1.11        8.41     13.14 o 
 -12   3  10        0.84       -8.52     15.35 o 
 -11   3  10       40.05       54.68     19.99 o 
 -10   3  10      197.27      202.46     39.47 o 
  -9   3  10      191.93      165.97     33.15 o 
  -8   3  10      336.59      406.62     50.84 o 
  -7   3  10       39.53       44.79     20.24 o 
  -6   3  10       78.97      128.14     30.05 o 
  -5   3  10     1109.05      976.96     75.15 o 
  -4   3  10      373.43      380.56     25.44 o 
  -3   3  10      287.39      317.26     23.84 o 
  -2   3  10       98.57      101.43     15.08 o 
  -1   3  10      992.47      977.56     44.59 o 
   0   3  10       28.16       31.49      8.53 o 
   1   3  10     1741.66     1836.77     44.98 o 
   2   3  10      486.12      475.17     26.52 o 
   3   3  10      472.82      467.32     28.40 o 
   4   3  10       89.73       64.91     19.94 o 
   5   3  10        1.83        6.94     11.31 o 
   6   3  10      582.31      567.66     57.92 o 
   7   3  10        9.51        9.04     16.32 o 
   8   3  10      219.89      210.81     24.68 o 
   9   3  10      307.99      327.38     35.40 o 
  10   3  10      125.07      131.46     19.56 o 
  11   3  10       54.74       48.04     12.42 o 
  12   3  10        6.49       13.14      8.33 o 
  13   3  10      189.98      176.04     28.87 o 
 -12   4  10       36.55       37.77     20.90 o 
 -11   4  10       83.56       76.26     28.91 o 
 -10   4  10        3.56       30.51     18.54 o 
  -9   4  10       20.46        5.00     16.86 o 
  -8   4  10        0.85       17.17     13.12 o 
  -7   4  10       12.82       14.99     17.53 o 
  -6   4  10      134.17      151.48     36.50 o 
  -5   4  10      142.42      124.21     30.47 o 
  -4   4  10        4.10        6.15      4.57 o 
  -3   4  10        1.44       -1.78     19.73 o 
  -2   4  10        4.03       -0.57      7.03 o 
  -1   4  10      103.15       98.10     35.42 o 
   0   4  10      320.11      348.38     29.88 o 
   1   4  10      145.20      144.21     26.21 o 
   2   4  10      186.61      218.94     32.91 o 
   3   4  10       31.17       38.80     17.00 o 
   4   4  10       21.52        7.91     11.20 o 
   5   4  10        1.51       -3.59     12.92 o 
   6   4  10       17.63       16.59     14.47 o 
   7   4  10       30.71       27.52     17.17 o 
   8   4  10       14.80      -10.18     15.68 o 
   9   4  10       12.12       54.59     23.12 o 
  10   4  10       25.87       50.44     25.80 o 
  11   4  10        1.70       26.64     21.08 o 
  -9   5  10       20.67       21.40     19.93 o 
  -8   5  10      306.13      317.98     52.41 o 
  -7   5  10       75.71       85.63     28.70 o 
  -6   5  10      164.83      156.26     39.19 o 
  -5   5  10       90.86       66.98     26.06 o 
  -4   5  10       56.50       33.02     17.08 o 
  -3   5  10      163.07      185.90     40.01 o 
  -2   5  10      132.24      128.78     34.34 o 
  -1   5  10      216.63      336.97     52.83 o 
   0   5  10       39.96       19.94      9.56 o 
   1   5  10       50.45       84.16     17.02 o 
   2   5  10      176.75      195.20     27.32 o 
   3   5  10       96.88       97.04     28.33 o 
   4   5  10      280.66      308.73     45.00 o 
   5   5  10       26.53       16.46     13.06 o 
   6   5  10      297.99      329.12     49.43 o 
   7   5  10      133.03      120.55     31.70 o 
   8   5  10      221.19      179.78     37.32 o 
 -16   1  11      238.72      278.29     29.06 o 
 -15   1  11       19.08       14.92      8.52 o 
 -14   1  11       78.03       96.00     16.76 o 
 -13   1  11       12.38       18.59      8.66 o 
 -12   1  11       96.09      113.29     17.19 o 
 -11   1  11       13.35       17.81      9.96 o 
 -10   1  11      817.28      817.82     32.50 o 
  -9   1  11     2324.61     2313.21     65.87 o 
  -8   1  11      153.18      147.18     17.06 o 
  -7   1  11     1218.34     1206.81     45.10 o 
  -6   1  11        4.28        5.36      5.57 o 
  -5   1  11      254.10      258.02     20.41 o 
  -4   1  11       57.26       45.23     15.84 o 
  -3   1  11     1688.94     1682.72     41.37 o 
  -2   1  11     1385.17     1376.25     65.57 o 
  -1   1  11     1085.31     1075.54     59.32 o 
   0   1  11      766.91      765.87     30.48 o 
   1   1  11       14.76       11.19      8.68 o 
   2   1  11      908.11      901.05     41.64 o 
   3   1  11      780.54      786.43     42.08 o 
   4   1  11      180.15      148.78     21.18 o 
   5   1  11      210.93      206.54     22.43 o 
   6   1  11      325.31      291.81     27.37 o 
   7   1  11      740.53      677.72     41.57 o 
   8   1  11       37.51       35.86     21.50 o 
   9   1  11     1489.12     1519.25     65.06 o 
  10   1  11       91.59       89.60     18.12 o 
  11   1  11       20.57       32.40     13.45 o 
  12   1  11       48.59       41.41     13.34 o 
  13   1  11      120.09      132.07     22.10 o 
  14   1  11      103.50      149.67     24.57 o 
 -15   2  11      125.10      136.12     33.61 o 
 -14   2  11      102.82       91.89     25.72 o 
 -13   2  11      338.93      244.75     41.28 o 
 -12   2  11        0.34       14.83     14.82 o 
 -11   2  11       23.30       25.79     16.89 o 
 -10   2  11      105.39      111.51     28.05 o 
  -9   2  11      127.63      103.77     14.66 o 
  -8   2  11      586.68      536.98     26.29 o 
  -7   2  11      128.06       72.95     43.29 o 
  -6   2  11      127.15       85.98     32.89 o 
  -5   2  11      522.77      486.11     45.37 o 
  -4   2  11      348.49      330.05     13.48 o 
  -3   2  11      172.14      164.67     11.22 o 
  -2   2  11      464.31      481.66     29.01 o 
  -1   2  11     1982.07     1842.22     77.63 o 
   0   2  11       20.48       39.51     10.96 o 
   1   2  11     1903.78     1867.79     49.99 o 
   2   2  11      121.35      134.22     24.95 o 
   3   2  11     1691.25     1681.07     60.00 o 
   4   2  11       24.20       11.57      9.89 o 
   5   2  11      733.58      701.68     31.57 o 
   6   2  11      115.21      132.80     18.81 o 
   7   2  11      282.83      273.66     27.00 o 
   8   2  11      159.50      143.91     48.06 o 
   9   2  11        4.86       -0.01      7.86 o 
  10   2  11       89.90       78.03     15.43 o 
  11   2  11       52.51       31.15     16.36 o 
  12   2  11       12.74       13.92      9.77 o 
  13   2  11       10.09       26.93      9.55 o 
  14   2  11       27.02       47.68     14.31 o 
 -14   3  11        1.43       22.46     13.22 o 
 -13   3  11      185.41      201.52     40.77 o 
 -12   3  11       27.51       56.31     22.94 o 
 -11   3  11       67.00      104.49     28.58 o 
 -10   3  11       36.54       57.87     24.47 o 
  -9   3  11        8.09       -2.67     14.50 o 
  -8   3  11       22.95       14.37     13.53 o 
  -7   3  11      127.59      121.81     28.20 o 
  -6   3  11      350.91      315.44     23.70 o 
  -5   3  11      124.89      117.41     15.54 o 
  -4   3  11      249.62      232.70     31.81 o 
  -3   3  11        6.79        5.73     10.26 o 
  -2   3  11        0.18        8.84     13.75 o 
  -1   3  11      477.37      499.40     33.43 o 
   0   3  11     1837.77     1776.44     63.04 o 
   1   3  11     1248.55     1230.01     37.74 o 
   2   3  11       72.95       91.85     15.19 o 
   3   3  11        6.41       -2.43      4.01 o 
   4   3  11      312.71      297.42     40.34 o 
   5   3  11       22.83       38.47     19.60 o 
   6   3  11      327.30      334.70     45.05 o 
   7   3  11      200.60      189.67     31.41 o 
   8   3  11       19.65        2.06     10.42 o 
   9   3  11       11.39        6.42      8.45 o 
  10   3  11       66.50       43.23     28.74 o 
  11   3  11       14.47       38.78     12.90 o 
  12   3  11        0.00        0.42      8.80 o 
 -12   4  11      176.92      206.99     42.46 o 
 -11   4  11      611.33      662.66     74.49 o 
 -10   4  11      276.76      241.76     43.48 o 
  -9   4  11        8.28       16.24     21.30 o 
  -8   4  11      104.56      171.31     38.59 o 
  -7   4  11        9.72       30.99     16.90 o 
  -6   4  11      411.62      379.10     54.85 o 
  -5   4  11       16.21       13.74     15.59 o 
  -4   4  11      235.67      250.35     21.82 o 
  -3   4  11      224.75      215.84     21.51 o 
  -2   4  11      139.20      184.67     20.81 o 
  -1   4  11      300.81      274.86     26.16 o 
   0   4  11       37.07       39.78     15.76 o 
   1   4  11      757.65      732.64     57.73 o 
   2   4  11      302.70      241.34     34.44 o 
   3   4  11      279.22      318.69     42.34 o 
   4   4  11      178.12      169.28     32.93 o 
   5   4  11      145.02      157.54     32.54 o 
   6   4  11      129.99      105.47     27.37 o 
   7   4  11        1.00        7.81     14.24 o 
   8   4  11      573.35      662.59     70.93 o 
   9   4  11       11.99       10.74     20.21 o 
  10   4  11      336.93      344.86     57.31 o 
  -8   5  11      224.30      240.20     48.20 o 
  -7   5  11       24.62       30.43     21.49 o 
  -6   5  11       84.21       84.84     28.77 o 
  -5   5  11       64.67      153.06     39.10 o 
  -4   5  11       38.77       31.28     15.47 o 
  -3   5  11       11.68        4.33     13.19 o 
  -2   5  11      100.78      196.55     41.68 o 
  -1   5  11       38.00        5.61     15.85 o 
   0   5  11       88.58       87.15     28.15 o 
   1   5  11       41.33       28.54     12.35 o 
   2   5  11      146.26      144.55     22.43 o 
   3   5  11       14.93       33.09     18.06 o 
   4   5  11        1.05      -10.86     10.86 o 
   5   5  11      420.26      472.02     57.67 o 
   6   5  11       17.38      143.45     34.94 o 
   7   5  11      176.32      143.33     32.97 o 
 -15   0  12        1.51       14.93     13.75 o 
 -14   0  12      118.88      116.91     26.66 o 
 -13   0  12        0.88       -1.40     10.23 o 
 -12   0  12       90.07       76.15     20.47 o 
 -11   0  12      163.23      135.11     27.12 o 
 -10   0  12      840.10      899.20     63.49 o 
  -9   0  12     1852.35     1746.38     86.24 o 
  -8   0  12      243.84      200.47     29.16 o 
  -7   0  12      645.72      636.05     49.43 o 
  -6   0  12      775.29      708.74     51.91 o 
  -5   0  12       59.96       31.36     13.87 o 
  -4   0  12      540.29      473.70     42.38 o 
  -3   0  12     1994.21     1991.95     85.26 o 
  -2   0  12      376.01      481.15     43.08 o 
  -1   0  12      361.02      308.76     35.09 o 
   0   0  12      109.90      377.36     40.60 o 
   1   0  12     1041.72     1045.49     63.84 o 
   2   0  12      346.07      438.40     43.52 o 
   3   0  12       44.82       57.80     18.66 o 
   4   0  12      294.08      280.28     36.03 o 
   5   0  12       24.16       19.94     14.89 o 
   6   0  12      252.01      236.10     36.19 o 
   7   0  12        4.69       -8.41     15.49 o 
   8   0  12      487.75      481.43     52.87 o 
   9   0  12      922.15      961.84     75.42 o 
  10   0  12      308.50      317.52     46.07 o 
  11   0  12       58.83       26.86     17.86 o 
  12   0  12      145.90      237.36     40.54 o 
  13   0  12      221.14      247.55     43.76 o 
  14   0  12        0.01       53.53     23.90 o 
 -15   1  12        0.76       15.24     10.29 o 
 -14   1  12      159.06      184.90     25.43 o 
 -13   1  12       11.10       -0.56      7.22 o 
 -12   1  12        4.21       12.62     12.55 o 
 -11   1  12        1.60       14.37     11.82 o 
 -10   1  12      302.76      296.93     29.03 o 
  -9   1  12       82.14       62.91     12.43 o 
  -8   1  12       13.07       19.83      8.10 o 
  -7   1  12      280.16      293.56     18.99 o 
  -6   1  12       23.33       17.27      5.83 o 
  -5   1  12        2.19       -1.19      4.78 o 
  -4   1  12       13.85        9.30      6.70 o 
  -3   1  12       91.62       80.33      9.35 o 
  -2   1  12       37.46       39.74     14.80 o 
  -1   1  12      195.55      218.07     28.96 o 
   0   1  12       12.67       15.96     13.67 o 
   1   1  12      253.54      338.68     26.62 o 
   2   1  12       43.74       58.18     14.14 o 
   3   1  12       98.32      100.44     25.04 o 
   4   1  12       18.21       26.05     14.84 o 
   5   1  12      550.77      540.36     36.79 o 
   6   1  12      228.66      245.84     25.72 o 
   7   1  12       18.76       -3.71      9.42 o 
   8   1  12      212.05      219.57     26.02 o 
   9   1  12        9.88       27.23     12.36 o 
  10   1  12       43.22       47.72     17.44 o 
  11   1  12      101.15      106.75     19.89 o 
  12   1  12       97.16       84.93     22.09 o 
  13   1  12       10.56        8.65     12.36 o 
  14   1  12        9.10        8.01      8.57 o 
 -14   2  12        4.63      -16.86     16.86 o 
 -13   2  12        0.04      -13.78     15.18 o 
 -12   2  12      567.39      633.15     65.51 o 
 -11   2  12        1.55        5.92     12.54 o 
 -10   2  12       40.85       43.44     15.12 o 
  -9   2  12      195.10      181.25     16.88 o 
  -8   2  12      550.76      489.31     25.60 o 
  -7   2  12      592.10      630.26     67.11 o 
  -6   2  12       19.97       27.55      9.45 o 
  -5   2  12      808.68      872.15     30.09 o 
  -4   2  12      284.64      289.63     15.46 o 
  -3   2  12       13.00       20.61      5.70 o 
  -2   2  12       27.73       37.04      6.28 o 
  -1   2  12     4209.99     4423.33    124.72 o 
   0   2  12      653.56      692.96     51.78 o 
   1   2  12        2.57       10.15      6.38 o 
   2   2  12       11.97        3.24     10.52 o 
   3   2  12      509.43      499.05     34.28 o 
   4   2  12      113.36       98.03     12.44 o 
   5   2  12      269.24      237.22     27.87 o 
   6   2  12      930.34      951.65     49.76 o 
   7   2  12       92.32      113.91     25.17 o 
   8   2  12       43.33       16.41      8.97 o 
   9   2  12       35.99       38.22     16.40 o 
  10   2  12      328.48      285.71     31.77 o 
  11   2  12        8.99       -2.15     10.83 o 
  12   2  12        0.03      -13.14     13.14 o 
  13   2  12       12.15       37.63     14.28 o 
 -13   3  12      238.41      322.60     51.76 o 
 -12   3  12      199.98      321.79     49.64 o 
 -11   3  12      409.62      379.14     54.13 o 
 -10   3  12        9.50       13.28     12.36 o 
  -9   3  12      114.18      125.04     31.15 o 
  -8   3  12       89.33      115.31     29.14 o 
  -7   3  12      184.52      216.25     38.60 o 
  -6   3  12      103.95      113.65     27.44 o 
  -5   3  12       18.39       -5.44     14.46 o 
  -4   3  12      392.33      421.89     29.93 o 
  -3   3  12       19.34       47.53     11.81 o 
  -2   3  12      752.76      706.18     31.94 o 
  -1   3  12      243.09      237.15     24.26 o 
   0   3  12      122.11      138.58     16.34 o 
   1   3  12      389.37      402.88     39.74 o 
   2   3  12        0.57       -1.35      5.77 o 
   3   3  12      541.00      206.06    271.59 o 
   4   3  12      285.88      263.98     38.70 o 
   5   3  12      568.64      595.01     59.58 o 
   6   3  12        9.38      -12.56     12.56 o 
   7   3  12      471.99      386.79     48.55 o 
   8   3  12       15.59        6.53      8.46 o 
   9   3  12       46.29       46.64     15.13 o 
  10   3  12      167.02      212.49     48.98 o 
  11   3  12       41.65       46.29     15.54 o 
  12   3  12        7.41       -4.84     20.93 o 
 -11   4  12      177.13      284.55     49.97 o 
 -10   4  12        0.54      -19.68     19.68 o 
  -9   4  12        0.59        7.38     19.74 o 
  -8   4  12       50.25       83.87     28.19 o 
  -7   4  12        3.20      -17.11     17.11 o 
  -6   4  12      128.21      108.68     29.39 o 
  -5   4  12       80.16       56.59     24.88 o 
  -4   4  12        4.59       -9.29     17.50 o 
  -3   4  12       25.77       34.22     15.12 o 
  -2   4  12        5.57        0.49     11.16 o 
  -1   4  12       26.56       18.35      7.61 o 
   0   4  12       26.62       58.78     15.19 o 
   1   4  12       28.12       13.48     12.64 o 
   2   4  12       47.61       48.28     16.78 o 
   3   4  12        1.03      -14.14     16.77 o 
   4   4  12        0.18       -4.78     16.94 o 
   5   4  12      207.81      233.13     41.04 o 
   6   4  12      195.85      201.96     38.25 o 
   7   4  12      116.89       86.78     27.49 o 
   8   4  12        0.15       42.74     26.95 o 
   9   4  12        4.48      -11.41     18.95 o 
  -7   5  12       70.15      121.30     35.77 o 
  -6   5  12       86.50      171.29     40.94 o 
  -5   5  12      347.19      309.53     52.77 o 
  -4   5  12      176.21      151.87     37.49 o 
  -3   5  12        0.06       33.10     19.45 o 
  -2   5  12      205.54      325.49     53.67 o 
  -1   5  12       15.95       29.16     21.40 o 
   0   5  12      245.04      324.71     55.15 o 
   1   5  12       16.47       25.77     26.59 o 
   2   5  12       22.17       40.15     14.36 o 
   3   5  12       31.10       20.69     11.55 o 
   4   5  12        2.35        4.38     11.31 o 
   5   5  12      102.36       93.79     29.40 o 
   6   5  12       65.14       44.48     19.61 o 
 -15   1  13      140.49      226.05     40.06 o 
 -14   1  13        0.12        2.34     11.90 o 
 -13   1  13       11.84       14.79     12.43 o 
 -12   1  13      169.77      171.53     21.05 o 
 -11   1  13       90.49       97.46     15.80 o 
 -10   1  13       38.90       45.01     11.38 o 
  -9   1  13        9.03        3.54      6.37 o 
  -8   1  13      366.69      356.57     26.87 o 
  -7   1  13        0.72        7.35     10.97 o 
  -6   1  13      593.59      566.63     32.80 o 
  -5   1  13      102.22      119.10     21.02 o 
  -4   1  13     1844.64     1842.63     58.74 o 
  -3   1  13       13.59        5.45      7.56 o 
  -2   1  13      255.75      265.78     33.49 o 
  -1   1  13      348.70      366.60     38.11 o 
   0   1  13      530.74      518.68     33.98 o 
   1   1  13      822.28      794.36     63.36 o 
   2   1  13      375.49      336.21     28.18 o 
   3   1  13      693.44      637.07     38.98 o 
   4   1  13      499.44      502.53     35.79 o 
   5   1  13      329.90      376.15     32.03 o 
   6   1  13       52.50       59.39     14.52 o 
   7   1  13      559.57      548.54     39.22 o 
   8   1  13       45.71       28.43     12.11 o 
   9   1  13        0.37       -5.70      9.73 o 
  10   1  13       24.29       49.88     16.00 o 
  11   1  13       98.84       98.61     20.94 o 
  12   1  13      133.87      142.35     23.92 o 
  13   1  13        8.37        5.49     10.19 o 
 -14   2  13       59.53       50.38     20.43 o 
 -13   2  13       29.65       18.99     15.08 o 
 -12   2  13      108.82       89.97     25.19 o 
 -11   2  13       53.09       69.71     24.81 o 
 -10   2  13      184.15      187.54     35.02 o 
  -9   2  13      114.37      121.52     29.74 o 
  -8   2  13      134.39      133.87     13.85 o 
  -7   2  13       28.95       36.19     12.46 o 
  -6   2  13       24.96        8.94      8.09 o 
  -5   2  13       99.63      121.59     10.92 o 
  -4   2  13        9.01        9.16      4.26 o 
  -3   2  13      107.51      116.26     11.46 o 
  -2   2  13      272.96      283.74     18.04 o 
  -1   2  13      150.40      154.39     25.52 o 
   0   2  13       77.08       73.63     19.87 o 
   1   2  13       46.87       60.35     19.12 o 
   2   2  13      156.93      111.25     24.67 o 
   3   2  13        1.40       12.36      8.66 o 
   4   2  13      303.05      284.35     38.20 o 
   5   2  13      164.21      171.93     22.53 o 
   6   2  13      348.00      298.73     37.04 o 
   7   2  13      175.46      171.77     23.76 o 
   8   2  13      119.68      119.34     19.36 o 
   9   2  13       15.59       11.48     10.72 o 
  10   2  13      118.49      125.82     22.08 o 
  11   2  13      125.93      129.10     26.63 o 
  12   2  13       57.95       82.66     18.51 o 
 -12   3  13        2.25      -20.17     20.17 o 
 -11   3  13       54.26       36.07     15.08 o 
 -10   3  13        2.80      -10.22     17.48 o 
  -9   3  13       49.77       76.34     27.66 o 
  -8   3  13        8.95       -6.44     13.58 o 
  -7   3  13       11.29       27.28     19.59 o 
  -6   3  13        0.22        7.87     13.26 o 
  -5   3  13        0.03       -6.22     15.69 o 
  -4   3  13        5.18        5.57     14.03 o 
  -3   3  13       26.33       31.00     10.98 o 
  -2   3  13       72.47       82.39     21.82 o 
  -1   3  13      156.31      178.63     22.32 o 
   0   3  13        0.04       -9.60     11.05 o 
   1   3  13        2.54        8.66     11.59 o 
   2   3  13      114.53      134.07     29.12 o 
   3   3  13       75.19       87.87     23.67 o 
   4   3  13       40.80       50.80     20.78 o 
   5   3  13      107.45       92.82     25.37 o 
   6   3  13       84.48       75.94     24.75 o 
   7   3  13       42.90       16.01     18.68 o 
   8   3  13       21.82        8.34      9.07 o 
   9   3  13      107.60       91.38     17.92 o 
  10   3  13        3.08      -12.66     18.41 o 
  11   3  13        2.44       12.02     21.16 o 
 -10   4  13       81.63       82.95     29.02 o 
  -9   4  13       56.35       33.81     19.61 o 
  -8   4  13      161.25      242.88     45.57 o 
  -7   4  13       53.07       78.06     26.01 o 
  -6   4  13       23.21       27.72     20.50 o 
  -5   4  13      244.17      321.20     50.75 o 
  -4   4  13        9.29        5.29     12.61 o 
  -3   4  13      203.07      247.44     47.29 o 
  -2   4  13        0.76       10.64      9.43 o 
  -1   4  13       67.38       66.38     15.15 o 
   0   4  13       16.42       19.02     10.81 o 
   1   4  13       88.43       70.19     21.07 o 
   2   4  13       75.46       74.03     21.25 o 
   3   4  13       27.71       51.26     19.63 o 
   4   4  13       30.73       -2.22     13.75 o 
   5   4  13      142.13      175.28     35.26 o 
   6   4  13       96.09      109.22     31.49 o 
   7   4  13       60.72       68.61     28.17 o 
   8   4  13       42.48      100.92     31.85 o 
  -6   5  13       73.59       76.65     32.25 o 
  -5   5  13        5.99       26.02     18.60 o 
  -4   5  13       71.23       27.28     28.23 o 
  -3   5  13       43.70      110.24     34.89 o 
  -2   5  13       14.52        2.92     19.01 o 
  -1   5  13        7.22       65.36     30.80 o 
   0   5  13       63.91       94.81     35.89 o 
   1   5  13       15.57       63.86     17.12 o 
   2   5  13        0.38      -12.68     23.83 o 
   3   5  13       60.81       79.20     26.10 o 
   4   5  13       56.19       24.11     16.12 o 
 -14   0  14      153.81      150.65     30.57 o 
 -13   0  14       99.89      120.00     25.82 o 
 -12   0  14        0.46        7.15     11.46 o 
 -11   0  14       20.05       13.55     10.67 o 
 -10   0  14     1149.32     1155.89     74.74 o 
  -9   0  14     1681.54     1738.19     90.60 o 
  -8   0  14        4.12        9.78     12.18 o 
  -7   0  14      197.78      180.84     28.99 o 
  -6   0  14      134.90       86.25     21.06 o 
  -5   0  14      365.67      330.02     38.62 o 
  -4   0  14       10.64        4.99      9.72 o 
  -3   0  14      995.95     1059.90     67.84 o 
  -1   0  14      457.25      440.25     45.33 o 
   0   0  14      134.82      383.47     45.57 o 
   1   0  14        1.37       13.12     15.44 o 
   2   0  14      322.08      338.18     40.79 o 
   3   0  14      542.96      529.49     51.60 o 
   4   0  14      121.88       93.71     24.06 o 
   5   0  14      223.94      226.18     35.97 o 
   6   0  14      228.03      214.94     35.13 o 
   7   0  14        4.69       18.06     13.87 o 
   8   0  14      267.93      305.16     45.00 o 
   9   0  14      499.88      581.62     62.59 o 
  10   0  14       91.10      171.31     36.05 o 
  11   0  14        0.38        2.88     13.24 o 
  12   0  14      202.40      191.58     38.36 o 
  13   0  14        0.03       28.19     17.57 o 
 -14   1  14        6.50       16.35     14.00 o 
 -13   1  14      201.31      271.42     42.86 o 
 -12   1  14       17.47        7.10     30.97 o 
 -11   1  14        1.11       -8.02      8.02 o 
 -10   1  14        0.62        5.32      7.52 o 
  -9   1  14       28.78       21.47      7.52 o 
  -8   1  14      101.37      103.96     15.31 o 
  -7   1  14       13.23       -8.36      8.36 o 
  -6   1  14       71.03       71.51     12.81 o 
  -5   1  14       27.81       20.88     14.77 o 
  -4   1  14        1.30        8.99      7.59 o 
  -3   1  14      114.68      101.84     12.74 o 
  -2   1  14       28.50       33.78     13.96 o 
  -1   1  14        5.72        9.78     11.28 o 
   0   1  14        5.96       -0.93     11.57 o 
   1   1  14      340.15      360.31     29.58 o 
   2   1  14       45.24       42.74     12.17 o 
   3   1  14       39.56       26.66      9.94 o 
   4   1  14        4.20       -8.41      8.41 o 
   5   1  14        3.09       -7.72     10.65 o 
   6   1  14       39.33       39.14     14.18 o 
   7   1  14        0.21        0.36     11.65 o 
   8   1  14      112.12       99.70     19.09 o 
   9   1  14        0.03       -1.74     10.01 o 
  10   1  14        3.51        7.85      8.71 o 
  11   1  14       16.98       25.73     28.04 o 
  12   1  14        0.01        1.59     25.87 o 
 -13   2  14        0.01       10.51     15.35 o 
 -12   2  14      264.70      341.94     49.89 o 
 -11   2  14       75.87       93.67     27.41 o 
 -10   2  14        0.03       -3.01     16.21 o 
  -9   2  14      228.44      202.79     37.59 o 
  -8   2  14       43.69       52.49     17.30 o 
  -7   2  14      874.15      874.64     34.57 o 
  -6   2  14       36.02       20.15      9.74 o 
  -5   2  14        0.38       -2.48      4.83 o 
  -4   2  14      503.73      578.68     29.05 o 
  -3   2  14      254.72      261.17     17.55 o 
  -2   2  14      156.37      156.81     14.22 o 
  -1   2  14      422.66      427.42     43.35 o 
   0   2  14      959.47      921.05     64.63 o 
   1   2  14      332.22      356.09     41.87 o 
   2   2  14      247.00      252.19     36.56 o 
   3   2  14      144.89      163.15     21.79 o 
   4   2  14      480.54      445.96     35.37 o 
   5   2  14       19.28       34.67     12.40 o 
   6   2  14       34.86       39.97     22.28 o 
   7   2  14      470.97      411.86     36.41 o 
   8   2  14       16.49       -5.51     17.29 o 
   9   2  14       47.87       18.11      9.07 o 
  10   2  14       18.41       29.05     20.88 o 
  11   2  14       57.84       42.72     14.69 o 
 -12   3  14       23.72       94.66     28.75 o 
 -11   3  14       90.11      113.82     30.63 o 
 -10   3  14      173.31      199.87     41.33 o 
  -9   3  14       12.32       33.51     16.05 o 
  -8   3  14      541.76      709.22     72.78 o 
  -7   3  14        4.75        4.19     10.61 o 
  -6   3  14      447.76      444.72     58.03 o 
  -5   3  14      297.24      292.64     46.60 o 
  -4   3  14      351.64      351.90     30.11 o 
  -3   3  14       78.52       94.84     17.06 o 
  -2   3  14       19.38       31.36     11.12 o 
  -1   3  14     1125.91     1105.80     54.91 o 
   0   3  14       82.06       96.37     22.62 o 
   1   3  14      623.51      673.32     58.60 o 
   2   3  14      109.08      101.58     26.09 o 
   3   3  14      360.43      388.32     47.62 o 
   4   3  14       58.10       54.40     17.14 o 
   5   3  14       45.73       71.66     26.80 o 
   6   3  14      145.75      200.77     38.41 o 
   7   3  14        0.12       13.99     15.46 o 
   8   3  14      218.80      188.35     25.46 o 
   9   3  14       69.77       81.63     18.10 o 
  10   3  14      192.81      206.36     40.65 o 
  -9   4  14       81.92       97.01     29.76 o 
  -8   4  14        1.49       36.98     22.24 o 
  -7   4  14       27.02        8.99     18.82 o 
  -6   4  14        7.89       -4.84     14.71 o 
  -5   4  14        2.80       -4.56     13.55 o 
  -4   4  14       70.23       80.54     29.68 o 
  -3   4  14        0.04      -20.41     22.69 o 
  -2   4  14       48.87       45.74     13.79 o 
  -1   4  14       25.12       16.86     10.24 o 
   0   4  14       15.84       28.37     12.53 o 
   1   4  14        7.47        5.68      9.92 o 
   2   4  14       37.42       21.52     11.84 o 
   3   4  14        3.36       15.14     10.82 o 
   4   4  14        0.87      -17.33     17.33 o 
   5   4  14       62.82       68.58     26.36 o 
   6   4  14       26.58        7.20     12.83 o 
   7   4  14       45.66       37.40     14.86 o 
  -3   5  14      207.84      220.05     47.78 o 
  -2   5  14      397.18      470.39     68.21 o 
  -1   5  14      296.54      373.55     61.60 o 
   0   5  14        0.76       34.92     24.56 o 
   1   5  14      127.85      123.94     38.49 o 
   2   5  14       11.90       48.68     15.15 o 
 -13   1  15       35.16       45.18     22.86 o 
 -12   1  15      319.00      386.05     50.44 o 
 -11   1  15       86.77       78.46     15.16 o 
 -10   1  15     1030.85     1062.60     50.39 o 
  -9   1  15     1031.70     1055.93     49.60 o 
  -8   1  15      308.16      349.23     30.63 o 
  -7   1  15      494.13      479.43     32.56 o 
  -6   1  15       73.83       47.77     10.11 o 
  -5   1  15      228.00      264.51     24.10 o 
  -4   1  15      303.23      310.32     26.71 o 
  -3   1  15      656.01      622.77     37.96 o 
  -2   1  15      266.39      295.66     38.15 o 
  -1   1  15     1132.02     1104.39     71.34 o 
   0   1  15       40.10       32.89     11.20 o 
   1   1  15       31.08       38.19     12.25 o 
   2   1  15       22.93        7.06      8.11 o 
   3   1  15       42.49       39.82     13.42 o 
   4   1  15        0.86       -7.78      8.41 o 
   5   1  15       35.87       28.59     12.66 o 
   6   1  15      283.89      300.06     30.93 o 
   7   1  15       27.10       45.35     14.18 o 
   8   1  15        3.19        5.89     17.29 o 
   9   1  15      339.21      385.41     49.81 o 
  10   1  15      100.73       95.97     38.63 o 
  11   1  15        9.57        9.21     11.36 o 
 -12   2  15       43.12       44.47     18.79 o 
 -11   2  15      207.24      211.60     39.46 o 
 -10   2  15        0.68       29.48     19.31 o 
  -9   2  15       20.81       11.74     12.10 o 
  -8   2  15      117.46      103.93     27.38 o 
  -7   2  15        7.64      -18.79     18.79 o 
  -6   2  15      308.41      381.04     51.26 o 
  -5   2  15       12.95        6.76      4.09 o 
  -4   2  15      314.65      309.19     32.51 o 
  -3   2  15       42.03       40.05      8.26 o 
  -2   2  15       30.75       25.13      9.93 o 
  -1   2  15      233.31      294.20     38.43 o 
   0   2  15      263.04      278.94     37.78 o 
   1   2  15     1247.88     1323.76     82.20 o 
   2   2  15       77.83      115.97     27.24 o 
   3   2  15      249.42      318.10     43.68 o 
   4   2  15       58.72       22.99     28.09 o 
   5   2  15      307.52      327.10     42.26 o 
   6   2  15        0.26       12.69     19.03 o 
   7   2  15      257.21      292.36     31.86 o 
   8   2  15      174.57      196.93     27.34 o 
   9   2  15       34.57       41.23     14.69 o 
  10   2  15        9.04       -3.22      8.98 o 
 -11   3  15        8.87       48.23     23.55 o 
 -10   3  15        0.82      -15.70     15.70 o 
  -9   3  15       43.58       28.26     20.84 o 
  -8   3  15      262.50      189.98     39.66 o 
  -7   3  15      130.10      107.44     30.56 o 
  -6   3  15       29.08       51.24     24.77 o 
  -5   3  15        0.02      -11.77     12.28 o 
  -4   3  15      103.29      104.76     17.90 o 
  -3   3  15       92.33       71.11     14.96 o 
  -2   3  15       71.98       52.07     13.72 o 
  -1   3  15      443.02      369.63     59.79 o 
   0   3  15      383.39      379.86     43.83 o 
   1   3  15      216.72      242.08     36.83 o 
   2   3  15       13.59        1.63     13.05 o 
   3   3  15        3.87       26.93     17.00 o 
   4   3  15        6.71       19.68     18.80 o 
   5   3  15       29.42       20.97     21.88 o 
   6   3  15      245.17      276.28     44.93 o 
   7   3  15        3.28       22.44     14.19 o 
   8   3  15       47.75       44.22     25.96 o 
   9   3  15       36.44       57.71     15.58 o 
  -8   4  15      380.77      491.54     66.74 o 
  -7   4  15        1.32       62.16     25.56 o 
  -6   4  15      293.67      299.30     52.48 o 
  -5   4  15       43.12       38.00     22.92 o 
  -4   4  15      129.73       99.62     30.85 o 
  -3   4  15        1.76       11.61     14.89 o 
  -2   4  15      957.13     1114.89     57.56 o 
  -1   4  15      358.12      363.83     36.18 o 
   0   4  15        4.05       12.61     25.05 o 
   1   4  15       19.44       31.81     15.60 o 
   2   4  15      112.49       84.29     23.17 o 
   3   4  15      193.69      239.16     40.23 o 
   4   4  15        1.00      -15.28     15.28 o 
   5   4  15       62.00       29.62     19.17 o 
   6   4  15        0.09      -15.61     15.61 o 
 -13   0  16       31.68       54.34     19.63 o 
 -12   0  16        0.05       15.64     12.17 o 
 -11   0  16      170.66      146.54     29.52 o 
 -10   0  16     1004.15     1003.15     73.35 o 
  -9   0  16      135.91      118.56     24.30 o 
  -8   0  16      241.44      229.98     34.83 o 
  -7   0  16        2.88       -8.08     11.30 o 
  -6   0  16      362.93      348.85     42.04 o 
  -5   0  16        4.93       16.65     15.78 o 
  -4   0  16     1378.18     1461.05     86.26 o 
  -3   0  16       94.80      105.25     24.56 o 
  -1   0  16       22.85       -3.26     12.55 o 
   0   0  16       55.49      176.58     33.24 o 
   1   0  16      360.64      390.02     46.63 o 
   2   0  16      346.41      263.85     39.19 o 
   3   0  16        0.15        6.41     15.88 o 
   4   0  16      653.71      644.06     62.92 o 
   5   0  16       44.13       28.96     19.37 o 
   6   0  16      147.80      169.90     35.66 o 
   7   0  16        2.77      -13.11     13.46 o 
   8   0  16        0.64       20.14     16.29 o 
   9   0  16      137.31      153.13     34.60 o 
  10   0  16       47.14       36.87     22.75 o 
  11   0  16       72.05       45.87     20.84 o 
 -12   1  16      161.21      144.06     31.79 o 
 -11   1  16       73.30      117.17     28.86 o 
 -10   1  16       93.48       77.30     21.63 o 
  -9   1  16        6.91       13.08      6.26 o 
  -8   1  16      129.39      141.50     32.25 o 
  -7   1  16        3.09       -7.54      7.54 o 
  -6   1  16        2.44        0.24      7.18 o 
  -5   1  16       65.88       55.90     13.26 o 
  -4   1  16       13.86       11.95      9.52 o 
  -3   1  16      176.86      278.31     67.81 o 
  -2   1  16        6.60        4.28      6.65 o 
  -1   1  16      159.61      163.85     31.08 o 
   0   1  16       55.23       37.86     18.83 o 
   1   1  16      431.84      505.93     38.01 o 
   2   1  16      128.27      134.57     21.01 o 
   3   1  16        0.76        4.27      8.83 o 
   4   1  16       84.23       53.23     15.25 o 
   5   1  16      135.55      152.86     37.25 o 
   6   1  16      140.95      140.59     21.99 o 
   7   1  16       64.02       47.19     14.24 o 
   8   1  16      215.94      215.54     28.79 o 
   9   1  16        3.66        3.61     11.29 o 
  10   1  16      287.39      218.15     43.04 o 
 -11   2  16       88.93      107.39     29.20 o 
 -10   2  16       31.11       49.29     21.33 o 
  -9   2  16       17.61       30.81     17.79 o 
  -8   2  16      270.85      321.14     48.60 o 
  -7   2  16       26.71       15.84     14.03 o 
  -6   2  16        7.29       21.70     15.00 o 
  -5   2  16        3.78       -3.72     13.56 o 
  -4   2  16      419.41      372.34     53.52 o 
  -3   2  16       47.39       44.85     12.87 o 
  -2   2  16        8.09       -0.61      8.40 o 
  -1   2  16      556.18      560.09     53.36 o 
   0   2  16        3.81       -2.72     12.03 o 
   1   2  16       61.76       54.75     18.51 o 
   2   2  16        7.65        1.77     11.01 o 
   3   2  16       97.55      105.61     26.53 o 
   4   2  16       38.75       13.92      9.97 o 
   5   2  16        9.43        7.42     10.64 o 
   6   2  16      175.66      146.41     23.43 o 
   7   2  16        0.20      -13.37     17.26 o 
   8   2  16       58.98       99.75     25.35 o 
   9   2  16       55.72      113.98     34.43 o 
 -10   3  16       86.63      105.01     33.89 o 
  -9   3  16      152.62       79.33     27.36 o 
  -8   3  16        1.11        5.94     12.30 o 
  -7   3  16        5.51       33.73     19.43 o 
  -6   3  16       18.67       67.43     25.44 o 
  -5   3  16        2.34        7.28     17.60 o 
  -4   3  16       96.85      120.58     34.05 o 
  -3   3  16      265.56      294.77     30.78 o 
  -2   3  16      207.56      213.00     25.94 o 
  -1   3  16      150.49      141.71     23.29 o 
   0   3  16       16.95       11.04      8.90 o 
   1   3  16       16.58      126.38     27.57 o 
   2   3  16      137.75      153.73     31.80 o 
   3   3  16       98.47       30.63     17.71 o 
   4   3  16      102.45      133.41     31.95 o 
   5   3  16      215.14      212.25     39.52 o 
   6   3  16       49.72       63.78     23.79 o 
   7   3  16      149.38      174.71     38.78 o 
   8   3  16       73.14       49.50     25.44 o 
  -6   4  16      101.59       74.26     29.02 o 
  -5   4  16        4.33      -20.63     20.63 o 
  -4   4  16        4.64       15.88     13.23 o 
  -3   4  16      112.29      125.41     38.36 o 
  -2   4  16       29.14      -22.24     22.24 o 
  -1   4  16       19.28       30.05     12.11 o 
   0   4  16       98.22       91.78     19.92 o 
   1   4  16       29.74       23.00     11.09 o 
   2   4  16        5.64       65.58     26.12 o 
   3   4  16       23.33       51.89     20.31 o 
   4   4  16       46.90       50.25     19.81 o 
 -11   1  17        0.49       -4.26      9.93 o 
 -10   1  17        4.56        2.04     14.57 o 
  -9   1  17       86.96       60.67     21.11 o 
  -8   1  17       23.29       36.84     20.98 o 
  -7   1  17       97.84      117.29     17.52 o 
  -6   1  17      113.89       99.84     15.82 o 
  -5   1  17       20.34        3.14     32.31 o 
  -4   1  17      347.49      340.19     30.45 o 
  -3   1  17       46.17       38.80     12.13 o 
  -2   1  17      287.06      318.01     24.29 o 
  -1   1  17       15.67       -0.65     12.00 o 
   0   1  17      182.36      157.10     31.98 o 
   1   1  17      103.55      111.82     28.09 o 
   2   1  17      163.45      215.74     26.69 o 
   3   1  17      206.66      245.76     28.98 o 
   4   1  17      250.50      219.92     27.43 o 
   5   1  17       60.33       71.57     17.28 o 
   6   1  17        0.20        5.44     14.46 o 
   7   1  17        6.28       13.98     12.29 o 
   8   1  17      132.90      186.15     28.37 o 
   9   1  17        5.53        8.57     11.28 o 
 -10   2  17      217.43      244.68     43.89 o 
  -9   2  17        5.76       -6.94     14.01 o 
  -8   2  17      293.45      264.16     44.72 o 
  -7   2  17       24.52       24.93     15.88 o 
  -6   2  17      140.45      119.61     30.65 o 
  -5   2  17        0.03      -21.88     21.88 o 
  -4   2  17        6.92       -5.97     12.42 o 
  -3   2  17       14.08       25.01     11.64 o 
  -2   2  17        0.48       -4.60      9.58 o 
  -1   2  17       62.93       86.72     23.34 o 
   0   2  17        0.04        5.57     14.56 o 
   1   2  17        5.40        8.03     12.14 o 
   2   2  17       28.45       17.16     15.14 o 
   3   2  17        3.18       28.79     17.08 o 
   4   2  17      135.98      106.77     28.86 o 
   5   2  17      107.63       89.36     27.82 o 
   6   2  17      240.47      268.65     31.64 o 
   7   2  17      205.26      171.50     25.94 o 
   8   2  17       81.90      121.81     22.78 o 
  -8   3  17       40.01       50.26     25.70 o 
  -7   3  17      199.34      127.35     32.89 o 
  -6   3  17       57.59       75.77     28.82 o 
  -5   3  17       62.00       48.06     23.44 o 
  -4   3  17       36.36       57.74     24.30 o 
  -3   3  17       44.44       35.63     12.43 o 
  -2   3  17       49.33       35.57     12.45 o 
  -1   3  17       86.41       96.12     19.14 o 
   0   3  17       38.70       31.14     16.82 o 
   1   3  17       12.73       20.68     15.72 o 
   2   3  17        2.68      -12.63     12.63 o 
   3   3  17        2.43        3.45     15.55 o 
   4   3  17        0.08       15.06     22.00 o 
   5   3  17       14.56        8.06     14.04 o 
   6   3  17       47.08       52.50     24.54 o 
  -3   4  17      119.16      152.67     41.98 o 
  -2   4  17        2.82      -18.13     21.74 o 
  -1   4  17       99.60      150.94     42.33 o 
   0   4  17       13.59        7.06     22.61 o 
   1   4  17      141.77      100.68     19.98 o 
 -10   0  18      800.63      816.22     69.54 o 
  -9   0  18      221.38      176.80     32.31 o 
  -8   0  18       14.96       -1.56     12.72 o 
  -7   0  18       68.86      112.79     26.91 o 
  -6   0  18       38.48       36.35     15.62 o 
  -5   0  18      115.77      117.70     26.80 o 
  -4   0  18       40.89       58.05     20.41 o 
  -3   0  18       27.28       16.84     14.98 o 
  -2   0  18      685.72      708.47     66.43 o 
   0   0  18      133.04      162.25     33.25 o 
   1   0  18      139.07      119.80     29.20 o 
   2   0  18      174.21      188.38     37.21 o 
   3   0  18      132.81      158.26     34.25 o 
   4   0  18      106.46      121.48     32.10 o 
   5   0  18      151.82      214.23     39.97 o 
   6   0  18      338.99      327.26     49.86 o 
   7   0  18        8.50        4.63     14.07 o 
   8   0  18      107.80       87.07     27.45 o 
 -10   1  18      306.31      313.78     47.51 o 
  -9   1  18        7.61       48.16     20.88 o 
  -8   1  18        8.61       31.84     17.33 o 
  -7   1  18      133.81      114.19     27.91 o 
  -6   1  18      134.10      103.32     28.58 o 
  -5   1  18       53.15       25.19      9.01 o 
  -4   1  18      131.41      100.59     16.84 o 
  -3   1  18        2.65       -5.15      9.10 o 
  -2   1  18        2.81       11.82      7.69 o 
  -1   1  18       85.35       54.61     15.88 o 
   0   1  18       59.84       42.35     18.91 o 
   1   1  18      273.09      305.57     44.69 o 
   2   1  18        0.72       -3.16      9.45 o 
   3   1  18       72.63       55.99     14.47 o 
   4   1  18        2.14       20.33     12.27 o 
   5   1  18        5.16       -8.69      8.69 o 
   6   1  18       32.81       27.11     12.43 o 
   7   1  18        4.57      -15.64     15.64 o 
   8   1  18       55.52       61.74     16.85 o 
  -9   2  18       40.47       33.97     19.31 o 
  -8   2  18      128.35      109.59     32.04 o 
  -7   2  18      169.85      178.14     37.97 o 
  -6   2  18       23.52       33.94     21.01 o 
  -5   2  18        2.20       -0.09     13.67 o 
  -4   2  18        4.91       27.71     18.49 o 
  -3   2  18       40.42       44.50     20.61 o 
  -2   2  18       15.91       42.44     14.72 o 
  -1   2  18       34.13       17.32     13.57 o 
   0   2  18      323.38      295.12     42.87 o 
   1   2  18       51.63       34.95     16.51 o 
   2   2  18       11.31       14.41     15.97 o 
   3   2  18      129.36      134.64     29.37 o 
   4   2  18        1.71       26.59     17.46 o 
   5   2  18      155.87      142.06     29.62 o 
   6   2  18       90.59      109.94     22.19 o 
   7   2  18       88.47       80.19     19.76 o 
  -6   3  18      312.04      311.31     53.50 o 
  -5   3  18        7.28       -8.34     18.28 o 
  -4   3  18       78.78       85.45     31.58 o 
  -3   3  18        0.02       -1.40      9.44 o 
  -2   3  18      159.33      196.21     26.91 o 
  -1   3  18      399.34      438.54     39.40 o 
   0   3  18       31.01       47.74     18.48 o 
   1   3  18       35.97       52.49     21.38 o 
   2   3  18       10.78       21.57     15.99 o 
   3   3  18      126.89      149.97     35.18 o 
   4   3  18       30.71       20.62     20.82 o 
  -9   1  19       32.81       14.47     13.76 o 
  -8   1  19       73.67      102.96     28.50 o 
  -7   1  19       11.36       23.80     19.97 o 
  -6   1  19       37.69       21.84     13.69 o 
  -5   1  19        4.03       11.12     14.95 o 
  -4   1  19       82.62       97.91     27.61 o 
  -3   1  19       45.57       67.73     16.47 o 
  -2   1  19       45.54       42.37     14.12 o 
  -1   1  19      244.12      299.85     45.14 o 
   0   1  19      334.97      364.06     49.40 o 
   1   1  19       33.44       12.65     12.73 o 
   2   1  19       30.93       56.67     20.61 o 
   3   1  19        0.89       -4.96      9.55 o 
   4   1  19        3.75       11.22     11.26 o 
   5   1  19       61.67       94.21     19.98 o 
   6   1  19      499.51      491.08    103.29 o 
  -7   2  19       57.03       66.61     21.60 o 
  -6   2  19      197.98      256.59     46.46 o 
  -5   2  19       55.30       68.68     25.19 o 
  -4   2  19      148.59      231.95     45.35 o 
  -3   2  19        0.14       22.11     22.12 o 
  -2   2  19        2.79        1.78      8.84 o 
  -1   2  19        0.56       -4.58     12.93 o 
   0   2  19      186.96      190.51     36.62 o 
   1   2  19      352.93      345.82     48.30 o 
   2   2  19       30.07       11.23     18.20 o 
   3   2  19        8.24       30.03     21.56 o 
   4   2  19       13.44      -22.36     22.36 o 
   5   2  19       28.95      162.26     47.06 o 
  -3   3  19       35.43        2.00     16.02 o 
  -2   3  19        0.61        8.82     11.89 o 
  -1   3  19        0.44      -10.19     13.76 o 
   0   3  19       21.23       -3.24     12.32 o 
   1   3  19        7.69        3.37     10.58 o 
  -6   0  20       18.19        7.53     10.97 o 
  -5   0  20        3.20       15.59     15.23 o 
  -4   0  20      109.06       82.93     23.34 o 
  -3   0  20        3.98       -0.08     11.60 o 
  -2   0  20      127.62      121.47     30.46 o 
   1   0  20       24.20       45.11     24.09 o 
   2   0  20      213.82      240.47     44.25 o 
   3   0  20      107.47      127.34     34.79 o 
   4   0  20        4.09        1.17     13.56 o 
   5   0  20       95.90      118.94     32.83 o 
  -7   1  20       14.04        3.46     11.32 o 
  -6   1  20        0.56        7.40     17.24 o 
  -5   1  20       19.66       44.03     17.04 o 
  -4   1  20        1.78       14.67     15.02 o 
  -3   1  20       13.67        8.83     14.48 o 
  -2   1  20        6.81       -2.38     13.87 o 
  -1   1  20      233.55      252.80     47.15 o 
   0   1  20        0.02       50.91     20.78 o 
   1   1  20      257.30      219.25     40.32 o 
   2   1  20        0.48       23.79     19.60 o 
   3   1  20       18.44       22.68     25.11 o 
   4   1  20       30.78       -3.08     11.50 o 
  -4   2  20       45.25       81.82     29.24 o 
  -3   2  20       50.52      100.19     33.04 o 
  -2   2  20       11.49       36.30     11.93 o 
  -1   2  20        0.23       -9.90     11.51 o 
   0   2  20        0.06        1.57     10.95 o 
   1   2  20        6.43      -12.79     16.51 o 
   2   2  20       78.41       70.67     26.29 o 
  -3   1  21        1.85      -19.96     19.96 o 
  -2   1  21      239.05      247.08     48.17 o 
  -1   1  21        0.04       -6.00     27.49 o 
   0   1  21      226.13      258.09     45.74 o 
                                                 
